# Supplementary material for: The cost-saving impact of human papillomavirus self-sampling for cervical cancer screening in women workers at the manufacturing sector in Ciudad Juárez, Chihuahua, Mexico
Source: PLOS Glob Public Health. 2026 May 4;6(5):e0006389. doi: 10.1371/journal.pgph.0006389 (PMC13138661; doi:10.1371/journal.pgph.0006389)
Supplement: S1 Data — Sheet 1: Cytology program. Includes the following variables: ID, Age, Cytology date, Cytology post HPV, Cytology result, Colposcopy date, Colposcopy post HPV, Colposcopy result, Biopsy date, Biopsy post HPV, Biopsy result. Sheet 2: HPV program. Includes the same variable structure, corresponding to participants enrolled in the HPV self-sampling program. (XLSX) [file pgph.0006389.s001.xlsx]

## Sheet: Citology Program
	CITOLOGY PROGRAM
		ID	Age	Citology Date	Citology Results	Colposcopy Date	Colposcopy Post Citology	Colposcopy Result	Biopsy Date	Biopsy Post Citology	Biopsy Result
		1	35	2023-09-07	NEGATIVO PARA LESION INTRAEPITELIAL		No
		2	35	2023-05-18	NEGATIVO PARA LESION INTRAEPITELIAL		No
		3	35	2023-08-14	(AGC) CELULAS GLANDULARES ATIPICAS REACTIVAS	2023-09-05	Sí	LESION INTRAEPITELIAL DE ALTO GRADO	2023-09-05		NEOPLASIA INTRAEPITELIAL ESCAMOSA DE BAJO GRADO (NIC I)
		4	35	2023-03-30	Negativo Inflamatorio Bac++		No
		5	35	2023-01-27	NEGATIVO A NEOPLASIA		No
		6	35	2023-09-29	NEGATIVO PARA LESION INTRAEPITELIAL		No
		7	35	2023-05-19	NEGATIVO A NEOPLASIA		No
		8	35	2023-11-13	NEGATIVO PARA LESION INTRAEPITELIAL		No
		9	35	2023-12-20	NEGATIVO PARA LESION INTRAEPITELIAL		No
		10	35	2023-06-01	NEGATIVO PARA LESION INTRAEPITELIAL		No
		11	35	2023-01-13	NEGATIVO PARA LESION INTRAEPITELIAL		No
		12	35	2023-03-14	Negativo Inflamatorio Bac++		No
		13	35	2023-11-23	Negativo Inflamatorio Bac++		No
		14	35	2023-03-28	NEGATIVO PARA LESION INTRAEPITELIAL		No
		15	35	2023-11-13	NEGATIVO PARA LESION INTRAEPITELIAL		No
		16	35	2023-02-15			No
		17	35	2023-04-04	Negativo Inflamatorio Bac++		No
		18	35	2023-10-13	NEGATIVO PARA LESION INTRAEPITELIAL		No
		19	35	2023-02-17	Negativo		No
		20	35	2023-06-08	Negativo Inflamatorio Bac++		No
		21	35	2023-08-28	NEGATIVO PARA LESION INTRAEPITELIAL		No
		22	35	2023-08-30	Negativo Inflamatorio Bac++		No
		23	35	2023-10-20	NEGATIVO PARA LESION INTRAEPITELIAL		No
		24	35	2023-06-23	Negativo Inflamatorio Bac++		No
		25	35	2023-11-23	NEGATIVO A NEOPLASIA		No
		26	35	2023-10-03	NEGATIVO A NEOPLASIA		No
		27	35	2023-05-15	Negativo Inflamatorio Bac++		No
		28	35	2023-11-24	Negativo Inflamatorio Bac++		No
		29	35	2023-11-22		2023-03-23	No	LESION INTRAEPITELIAL DE ALTO GRADO	2023-03-29		NEOPLASIA INTRAEPITELIAL ESCAMOSA DE ALTO GRADO (NIC II)
		30	35	2023-08-25	NEGATIVO PARA LESION INTRAEPITELIAL		No
		31	35	2023-10-06	NEGATIVO PARA LESION INTRAEPITELIAL		No
		32	35	2023-04-10	Negativo Inflamatorio Bac++		No
		33	35	2023-11-13	NEGATIVO PARA LESION INTRAEPITELIAL		No
		34	35	2023-03-31	NEGATIVO PARA LESION INTRAEPITELIAL		No
		35	35	2023-07-05	Negativo Inflamatorio Bac++		No
		36	35	2023-09-04	Negativo Inflamatorio Bac++		No
		37	35	2023-04-24	NEGATIVO PARA LESION INTRAEPITELIAL		No
		38	35	2023-08-31	(LIEAG) LESION ESCAMOSA INTRAEPITELIAL DE ALTO GRADO	2023-09-06	Sí	LESION INTRAEPITELIAL DE ALTO GRADO	2023-09-18		NEOPLASIA INTRAEPITELIAL ESCAMOSA DE ALTO GRADO (NIC II)
		39	35	2023-03-13	NEGATIVO PARA LESION INTRAEPITELIAL		No
		40	35	2023-12-18	(LIEBG) LESION ESCAMOSA INTRAEPITELIAL DE BAJO GRADO		No
		41	35	2023-03-30	NEGATIVO PARA LESION INTRAEPITELIAL		No
		42	35	2023-12-06	NEGATIVO PARA LESION INTRAEPITELIAL		No
		43	35	2023-07-04	Negativo Inflamatorio Bac++		No
		44	35	2023-07-06	Negativo Inflamatorio Bac++		No
		45	35	2023-06-23	NEGATIVO PARA LESION INTRAEPITELIAL		No
		46	35	2023-07-14	NEGATIVO PARA LESION INTRAEPITELIAL		No
		47	35	2023-03-29	NEGATIVO PARA LESION INTRAEPITELIAL		No
		48	35	2023-08-07	Negativo Inflamatorio Bac++		No
		49	35	2023-11-28	Negativo Inflamatorio Bac++		No
		50	35	2023-07-17	NEGATIVO PARA LESION INTRAEPITELIAL		No
		51	35	2023-03-16	Negativo Inflamatorio Bac++		No
		52	35	2023-10-20	Negativo Inflamatorio Bac++		No
		53	35	2023-10-17	Negativo Inflamatorio Bac++		No
		54	35	2023-01-02	Negativo Inflamatorio Bac++		No
		55	35	2023-09-14			No
		56	35	2023-12-28	Negativo Inflamatorio Bac++	2022-12-05	No	LESION INTRAEPITELIAL DE ALTO GRADO	2022-12-05		NEOPLASIA INTRAEPITELIAL ESCAMOSA DE ALTO GRADO (NIC II)
		57	35	2023-10-12	NEGATIVO PARA LESION INTRAEPITELIAL		No
		58	35	2023-03-14	NEGATIVO PARA LESION INTRAEPITELIAL		No
		59	35	2023-11-01	NEGATIVO PARA LESION INTRAEPITELIAL		No
		60	35	2023-08-24	NEGATIVO PARA LESION INTRAEPITELIAL		No
		61	35	2023-10-17	Negativo Inflamatorio Bac++		No
		62	35	2023-03-14	NEGATIVO A NEOPLASIA		No
		63	35	2023-03-16	Negativo Inflamatorio Bac++		No
		64	35	2023-04-24	NEGATIVO PARA LESION INTRAEPITELIAL		No
		65	35	2023-05-08	Negativo Inflamatorio Bac++		No
		66	35	2023-09-29	NEGATIVO PARA LESION INTRAEPITELIAL		No
		67	35	2023-11-17	Negativo Inflamatorio Bac++		No
		68	35	2023-11-08	NEGATIVO PARA LESION INTRAEPITELIAL		No
		69	35	2023-10-11	Negativo Inflamatorio Bac++		No
		70	35	2023-03-29	Negativo Inflamatorio Bac++		No
		71	35	2023-07-20	Negativo Inflamatorio Bac++		No
		72	35	2023-04-14	Negativo Inflamatorio Bac++		No
		73	35	2023-02-08	NEGATIVO PARA LESION INTRAEPITELIAL		No
		74	35	2023-05-22	NEGATIVO PARA LESION INTRAEPITELIAL		No
		75	35	2023-01-18	NEGATIVO PARA LESION INTRAEPITELIAL		No
		76	35	2023-04-05	(LIEAG) LESION ESCAMOSA INTRAEPITELIAL DE ALTO GRADO		No
		77	35	2023-03-28			No
		78	35	2023-10-23	NEGATIVO PARA LESION INTRAEPITELIAL		No
		79	35	2023-04-11	Negativo Inflamatorio Bac++		No
		80	35	2023-01-02	NEGATIVO PARA LESION INTRAEPITELIAL		No
		81	35	2023-03-14	NEGATIVO PARA LESION INTRAEPITELIAL		No
		82	35	2023-01-17	NEGATIVO PARA LESION INTRAEPITELIAL		No
		83	35	2023-06-05	Negativo Inflamatorio Bac++		No
		84	35	2023-08-23	Negativo Inflamatorio Bac++		No
		85	35	2023-05-30	Negativo Inflamatorio Bac++		No
		86	35	2023-06-06	Negativo Inflamatorio Bac++		No
		87	35	2023-04-14	NEGATIVO PARA LESION INTRAEPITELIAL		No
		88	35	2023-06-01			No
		89	35	2023-09-28	NEGATIVO PARA LESION INTRAEPITELIAL		No
		90	35	2023-10-06	NEGATIVO PARA LESION INTRAEPITELIAL		No
		91	35	2023-03-15	NEGATIVO PARA LESION INTRAEPITELIAL		No
		92	35	2023-06-02	(LIEAG) LESION ESCAMOSA INTRAEPITELIAL DE ALTO GRADO	2023-06-26	Sí	LESION INTRAEPITELIAL DE ALTO GRADO	2023-06-26		NEOPLASIA INTRAEPITELIAL ESCAMOSA DE ALTO GRADO (NIC II)
		93	35	2023-08-04	Negativo Inflamatorio Bac++		No
		94	35	2023-10-23	NEGATIVO PARA LESION INTRAEPITELIAL		No
		95	35	2023-12-05	NEGATIVO PARA LESION INTRAEPITELIAL		No
		96	35	2023-08-10	NEGATIVO PARA LESION INTRAEPITELIAL		No
		97	35	2023-06-06	(LIEBG) LESION ESCAMOSA INTRAEPITELIAL DE BAJO GRADO	2023-08-04	Sí	LESION INTRAEPITELIAL DE BAJO GRADO	2023-08-04		NEOPLASIA INTRAEPITELIAL ESCAMOSA DE ALTO GRADO (NIC II)
		98	35	2023-03-21	Negativo Inflamatorio Bac++		No
		99	35	2023-12-29	(LIEBG) LESION ESCAMOSA INTRAEPITELIAL DE BAJO GRADO	2023-06-08	No	LESION INTRAEPITELIAL DE ALTO GRADO	2023-06-08
		100	35	2023-11-27	Negativo Inflamatorio Bac++		No
		101	35	2023-10-30	NEGATIVO PARA LESION INTRAEPITELIAL		No
		102	35	2023-06-21	Negativo Inflamatorio Bac++		No
		103	35	2023-08-25	Negativo Inflamatorio Bac++		No
		104	35	2023-11-08	Negativo Inflamatorio Bac++		No
		105	35	2023-09-29	NEGATIVO PARA LESION INTRAEPITELIAL	2024-02-06	Sí	LESION INTRAEPITELIAL DE BAJO GRADO	2024-02-06		NEOPLASIA INTRAEPITELIAL ESCAMOSA DE BAJO GRADO (NIC I)
		106	35	2023-02-01	NEGATIVO A NEOPLASIA		No
		107	35	2023-09-05	Negativo Inflamatorio Bac++		No
		108	35	2023-09-29	(LIEAG) LESION ESCAMOSA INTRAEPITELIAL DE ALTO GRADO	2023-11-21	Sí	LESION INTRAEPITELIAL DE BAJO GRADO	2023-11-21		NEOPLASIA INTRAEPITELIAL ESCAMOSA DE BAJO GRADO (NIC I)
		109	35	2023-12-27	NEGATIVO PARA LESION INTRAEPITELIAL		No
		110	35	2023-05-17			No
		111	35	2023-03-20	NEGATIVO A NEOPLASIA		No
		112	35	2023-09-21	Negativo Inflamatorio Bac++		No
		113	35	2023-09-29	NEGATIVO PARA LESION INTRAEPITELIAL		No
		114	35	2023-03-08	NEGATIVO PARA LESION INTRAEPITELIAL		No
		115	35	2023-05-16	NEGATIVO PARA LESION INTRAEPITELIAL		No
		116	35	2023-06-06	Negativo Inflamatorio Bac++		No
		117	35	2023-06-08	NEGATIVO PARA LESION INTRAEPITELIAL		No
		118	35	2023-11-22	Negativo Inflamatorio Bac++		No
		119	35	2023-08-24	NEGATIVO PARA LESION INTRAEPITELIAL		No
		120	35	2023-05-15	Negativo Inflamatorio Bac++		No
		121	35	2023-08-03	NEGATIVO PARA LESION INTRAEPITELIAL		No
		122	35	2023-11-06	Negativo Inflamatorio Bac++		No
		123	35	2023-03-06	NEGATIVO PARA LESION INTRAEPITELIAL		No
		124	35	2023-08-28	NEGATIVO PARA LESION INTRAEPITELIAL		No
		125	35	2023-08-30	Negativo Inflamatorio Bac++		No
		126	35	2023-03-06	NEGATIVO PARA LESION INTRAEPITELIAL		No
		127	35	2023-04-20	NEGATIVO PARA LESION INTRAEPITELIAL		No
		128	35	2023-04-21	NEGATIVO PARA LESION INTRAEPITELIAL		No
		129	35	2023-08-30	Negativo Inflamatorio Bac++		No
		130	35	2023-01-23	NEGATIVO PARA LESION INTRAEPITELIAL		No
		131	35	2023-02-10			No
		132	35	2023-07-03	Negativo Inflamatorio Bac++		No
		133	35	2023-07-06	Negativo Inflamatorio Bac++		No
		134	35	2023-05-03	NEGATIVO PARA LESION INTRAEPITELIAL		No
		135	35	2023-12-04	(LIEBG) LESION ESCAMOSA INTRAEPITELIAL DE BAJO GRADO	2023-12-21	Sí	LESION INTRAEPITELIAL DE ALTO GRADO	2023-12-21
		136	35	2023-05-12			No
		137	35	2023-11-14	NEGATIVO PARA LESION INTRAEPITELIAL		No
		138	35	2023-10-19	Negativo Inflamatorio Bac++		No
		139	35	2023-04-21	Negativo Inflamatorio Bac++		No
		140	35	2023-10-12	Negativo Inflamatorio Bac++		No
		141	35	2023-10-03	NEGATIVO A NEOPLASIA		No
		142	35	2023-09-06	Negativo Inflamatorio Bac++		No
		143	35	2023-03-14	NEGATIVO PARA LESION INTRAEPITELIAL		No
		144	35	2023-05-04			No
		145	35	2023-08-31			No
		146	35	2023-03-09	NEGATIVO A NEOPLASIA		No
		147	35	2023-06-29	NEGATIVO PARA LESION INTRAEPITELIAL		No
		148	35	2023-03-08	NEGATIVO PARA LESION INTRAEPITELIAL		No
		149	35	2023-07-03	NEGATIVO PARA LESION INTRAEPITELIAL		No
		150	35	2023-12-29	Negativo Inflamatorio Bac++		No
		151	35	2023-10-30	Negativo Inflamatorio Bac++		No
		152	35	2023-10-31	Negativo Inflamatorio Bac++		No
		153	35	2023-03-13	Negativo Inflamatorio Bac++		No
		154	35	2023-05-16	Negativo Inflamatorio Bac++		No
		155	35	2023-03-16	NEGATIVO PARA LESION INTRAEPITELIAL		No
		156	35	2023-04-21	Negativo Inflamatorio Bac++		No
		157	35	2023-01-18	NEGATIVO PARA LESION INTRAEPITELIAL		No
		158	35	2023-11-08	Negativo Inflamatorio Bac++		No
		159	35	2023-08-04	Negativo Inflamatorio Bac++		No
		160	35	2023-03-17	Negativo Inflamatorio Bac++		No
		161	35	2023-12-29	NEGATIVO PARA LESION INTRAEPITELIAL		No
		162	35	2023-08-30	Negativo Inflamatorio Bac++		No
		163	35	2023-05-16	Negativo Inflamatorio Bac++		No
		164	35	2023-11-02	NEGATIVO PARA LESION INTRAEPITELIAL		No
		165	35	2023-04-20	NEGATIVO PARA LESION INTRAEPITELIAL		No
		166	35	2023-02-27	NEGATIVO PARA LESION INTRAEPITELIAL		No
		167	35	2023-05-25	Negativo Inflamatorio Bac++		No
		168	35	2023-05-17	NEGATIVO PARA LESION INTRAEPITELIAL		No
		169	35	2023-07-31	NEGATIVO PARA LESION INTRAEPITELIAL		No
		170	35	2023-02-09			No
		171	35	2023-06-20	Negativo Inflamatorio Bac++		No
		172	35	2023-03-09	Negativo Inflamatorio Bac++		No
		173	35	2023-04-05	Negativo Inflamatorio Bac++		No
		174	35	2023-06-12	Negativo Inflamatorio Bac++		No
		175	35	2023-01-26	NEGATIVO A NEOPLASIA		No
		176	35	2023-10-19	NEGATIVO PARA LESION INTRAEPITELIAL		No
		177	35	2023-03-09	(LIEBG) LESION ESCAMOSA INTRAEPITELIAL DE BAJO GRADO		No
		178	35	2023-11-15	Negativo Inflamatorio Bac++		No
		179	35	2023-10-03	Negativo Inflamatorio Bac++		No
		180	35	2023-07-27	Negativo Inflamatorio Bac++		No
		181	35	2023-06-30	NEGATIVO PARA LESION INTRAEPITELIAL		No
		182	35	2023-02-28	NEGATIVO PARA LESION INTRAEPITELIAL		No
		183	35	2023-02-07	NEGATIVO A NEOPLASIA		No
		184	35	2023-10-19	NEGATIVO PARA LESION INTRAEPITELIAL		No
		185	35	2023-05-29	NEGATIVO PARA LESION INTRAEPITELIAL	2022-03-14	No	LESION INTRAEPITELIAL DE BAJO GRADO	2022-03-14		NEOPLASIA INTRAEPITELIAL ESCAMOSA DE ALTO GRADO (NIC II)
		186	35	2023-05-22	Negativo Inflamatorio Bac++		No
		187	35	2023-01-30	NEGATIVO PARA LESION INTRAEPITELIAL		No
		188	35	2023-09-28	NEGATIVO PARA LESION INTRAEPITELIAL		No
		189	35	2023-01-23	NEGATIVO PARA LESION INTRAEPITELIAL		No
		190	35	2023-04-03	NEGATIVO A NEOPLASIA		No
		191	35	2023-08-29	NEGATIVO PARA LESION INTRAEPITELIAL		No
		192	35	2023-05-09	NEGATIVO PARA LESION INTRAEPITELIAL		No
		193	35	2023-04-04	NEGATIVO PARA LESION INTRAEPITELIAL		No
		194	35	2023-05-09			No
		195	35	2023-01-20	Negativo Inflamatorio Bac++		No
		196	35	2023-08-25	NEGATIVO PARA LESION INTRAEPITELIAL		No
		197	35	2023-10-04	NEGATIVO A NEOPLASIA		No
		198	35	2023-03-10	Negativo Inflamatorio Bac++		No
		199	35	2023-03-08	NEGATIVO PARA LESION INTRAEPITELIAL		No
		200	35	2023-07-05	NEGATIVO PARA LESION INTRAEPITELIAL		No
		201	35	2023-10-31	NEGATIVO PARA LESION INTRAEPITELIAL		No
		202	35	2023-10-06	NEGATIVO PARA LESION INTRAEPITELIAL		No
		203	35	2023-07-25	NEGATIVO PARA LESION INTRAEPITELIAL		No
		204	35	2023-08-23	Negativo Inflamatorio Bac++		No
		205	35	2023-05-24	Negativo Inflamatorio Bac++		No
		206	35	2023-07-31	NEGATIVO PARA LESION INTRAEPITELIAL		No
		207	35	2023-08-30	NEGATIVO PARA LESION INTRAEPITELIAL		No
		208	35	2023-10-31	NEGATIVO PARA LESION INTRAEPITELIAL		No
		209	35	2023-11-14	Negativo Inflamatorio Bac++		No
		210	35	2023-08-16	Negativo Inflamatorio Bac++		No
		211	35	2023-07-21			No
		212	35	2023-04-21	Negativo Inflamatorio Bac++		No
		213	35	2023-04-03	NEGATIVO PARA LESION INTRAEPITELIAL		No
		214	35	2023-04-19			No
		215	35	2023-08-03	Negativo Inflamatorio Bac++		No
		216	35	2023-07-27	Negativo Inflamatorio Bac++		No
		217	35	2023-09-18	Negativo Inflamatorio Bac++		No
		218	35	2023-03-31	NEGATIVO PARA LESION INTRAEPITELIAL		No
		219	35	2023-06-20	Negativo Inflamatorio Bac++		No
		220	35	2023-10-11	(ASC-US) CELULAS ESCAMOSAS ATIPICAS DE SIGNIFICADO INDETERMINADO		No
		221	35	2023-12-13	NEGATIVO PARA LESION INTRAEPITELIAL		No
		222	35	2023-09-26			No
		223	35	2023-10-24	NEGATIVO PARA LESION INTRAEPITELIAL		No
		224	35	2023-10-09	Negativo Inflamatorio Bac++		No
		225	35	2023-07-27	Negativo Inflamatorio Bac++		No
		226	35	2023-04-19	Negativo Inflamatorio Bac++		No
		227	35	2023-09-07	Negativo Inflamatorio Bac++		No
		228	35	2023-11-02	NEGATIVO PARA LESION INTRAEPITELIAL		No
		229	35	2023-11-29	NEGATIVO PARA LESION INTRAEPITELIAL		No
		230	35	2023-08-24	NEGATIVO PARA LESION INTRAEPITELIAL		No
		231	35	2023-05-16	Negativo Inflamatorio Bac++		No
		232	35	2023-10-12	Negativo Inflamatorio Bac++		No
		233	35	2023-06-05	NEGATIVO PARA LESION INTRAEPITELIAL		No
		234	35	2023-04-05	Negativo Inflamatorio Bac++		No
		235	35	2023-10-23	NEGATIVO PARA LESION INTRAEPITELIAL		No
		236	35	2023-06-06	NEGATIVO PARA LESION INTRAEPITELIAL		No
		237	35	2023-03-16	Negativo Inflamatorio Bac++		No
		238	35	2023-04-20	NEGATIVO PARA LESION INTRAEPITELIAL		No
		239	35	2023-07-03	NEGATIVO PARA LESION INTRAEPITELIAL		No
		240	35	2023-06-21	NEGATIVO PARA LESION INTRAEPITELIAL		No
		241	35	2023-08-22	NEGATIVO PARA LESION INTRAEPITELIAL		No
		242	35	2023-08-24	NEGATIVO PARA LESION INTRAEPITELIAL		No
		243	35	2023-09-12	NEGATIVO PARA LESION INTRAEPITELIAL		No
		244	35	2023-08-09	NEGATIVO A NEOPLASIA		No
		245	35	2023-07-18	Negativo Inflamatorio Bac++		No
		246	35	2023-02-08	Negativo		No
		247	35	2023-03-29	Negativo Inflamatorio Bac++		No
		248	35	2023-03-30	Negativo Inflamatorio Bac++		No
		249	35	2023-03-29	NEGATIVO PARA LESION INTRAEPITELIAL		No
		250	35	2023-02-20	NEGATIVO A NEOPLASIA		No
		251	35	2023-03-01	NEGATIVO A NEOPLASIA		No
		252	35	2023-05-26	Negativo Inflamatorio Bac++		No
		253	35	2023-08-16	NEGATIVO PARA LESION INTRAEPITELIAL		No
		254	35	2023-03-16	NEGATIVO PARA LESION INTRAEPITELIAL		No
		255	35	2023-03-23	NEGATIVO PARA LESION INTRAEPITELIAL		No
		256	35	2023-05-12	NEGATIVO PARA LESION INTRAEPITELIAL		No
		257	35	2023-11-16			No
		258	35	2023-10-30	NEGATIVO PARA LESION INTRAEPITELIAL		No
		259	35	2023-04-10	Negativo Inflamatorio Bac++		No
		260	35	2023-10-12	Negativo Inflamatorio Bac++		No
		261	35	2023-04-20	NEGATIVO PARA LESION INTRAEPITELIAL		No
		262	35	2023-07-20	NEGATIVO PARA LESION INTRAEPITELIAL		No
		263	35	2023-09-04	Negativo Inflamatorio Bac++		No
		264	35	2023-04-25	(ASC-US) CELULAS ESCAMOSAS ATIPICAS DE SIGNIFICADO INDETERMINADO		No
		265	35	2023-01-27	NEGATIVO PARA LESION INTRAEPITELIAL		No
		266	35	2023-08-26	Negativo Inflamatorio Bac++		No
		267	35	2023-02-17	NEGATIVO A NEOPLASIA		No
		268	35	2023-06-13	NEGATIVO PARA LESION INTRAEPITELIAL		No
		269	35	2023-10-18	Negativo Inflamatorio Bac++		No
		270	35	2023-07-04	Negativo Inflamatorio Bac++		No
		271	35	2023-04-13	Negativo Inflamatorio Bac++		No
		272	35	2023-03-08	NEGATIVO A NEOPLASIA		No
		273	35	2023-05-16	NEGATIVO PARA LESION INTRAEPITELIAL		No
		274	35	2023-08-21	NEGATIVO PARA LESION INTRAEPITELIAL		No
		275	35	2023-08-04	NEGATIVO PARA LESION INTRAEPITELIAL		No
		276	35	2023-11-08	Negativo Inflamatorio Bac++		No
		277	35	2023-07-20	Negativo Inflamatorio Bac++		No
		278	35	2023-09-21	(ASC-US) CELULAS ESCAMOSAS ATIPICAS DE SIGNIFICADO INDETERMINADO	2023-05-23	No	ALTERACIONES INFLAMATORIAS INESPECIFICAS
		279	35	2023-10-18	NEGATIVO PARA LESION INTRAEPITELIAL		No
		280	35	2023-10-16	NEGATIVO PARA LESION INTRAEPITELIAL		No
		281	35	2023-06-12	NEGATIVO A NEOPLASIA		No
		282	35	2023-11-13	NEGATIVO PARA LESION INTRAEPITELIAL		No
		283	35	2023-05-02	NEGATIVO PARA LESION INTRAEPITELIAL		No
		284	35	2023-02-13	NEGATIVO PARA LESION INTRAEPITELIAL		No
		285	35	2023-06-16	NEGATIVO PARA LESION INTRAEPITELIAL		No
		286	35	2023-04-11	NEGATIVO PARA LESION INTRAEPITELIAL		No
		287	35	2023-01-31	NEGATIVO A NEOPLASIA		No
		288	35	2023-01-03			No
		289	35	2023-02-01	NEGATIVO PARA LESION INTRAEPITELIAL		No
		290	35	2023-01-09	Negativo Inflamatorio Bac++		No
		291	35	2023-04-03	NEGATIVO PARA LESION INTRAEPITELIAL		No
		292	35	2023-01-31	NEGATIVO A NEOPLASIA		No
		293	35	2023-06-19			No
		294	35	2023-08-23	NEGATIVO PARA LESION INTRAEPITELIAL		No
		295	35	2023-08-14	Negativo Inflamatorio Bac++		No
		296	35	2023-09-01			No
		297	35	2023-09-08	NEGATIVO PARA LESION INTRAEPITELIAL		No
		298	35	2023-03-08	NEGATIVO A NEOPLASIA		No
		299	35	2023-03-08	NEGATIVO A NEOPLASIA		No
		300	35	2023-08-09	(LIEBG) LESION ESCAMOSA INTRAEPITELIAL DE BAJO GRADO	2023-09-11	Sí	LESION INTRAEPITELIAL DE BAJO GRADO	2023-12-04		NEOPLASIA INTRAEPITELIAL ESCAMOSA DE BAJO GRADO (NIC I)
		301	35	2023-09-05	NEGATIVO PARA LESION INTRAEPITELIAL		No
		302	35	2023-10-24	(LIEBG) LESION ESCAMOSA INTRAEPITELIAL DE BAJO GRADO	2023-11-09	Sí	LESION INTRAEPITELIAL DE ALTO GRADO	2023-11-09		NEOPLASIA INTRAEPITELIAL ESCAMOSA DE BAJO GRADO (NIC I)
		303	35	2023-03-15	NEGATIVO A NEOPLASIA		No
		304	35	2023-03-14			No
		305	35	2023-11-14	NEGATIVO PARA LESION INTRAEPITELIAL		No
		306	35	2023-10-10	Negativo Inflamatorio Bac++		No
		307	35	2023-05-31	Negativo Inflamatorio Bac++		No
		308	35	2023-03-10	NEGATIVO A NEOPLASIA		No
		309	35	2023-08-31	Negativo Inflamatorio Bac++		No
		310	35	2023-06-13	NEGATIVO PARA LESION INTRAEPITELIAL		No
		311	35	2023-07-19	NEGATIVO PARA LESION INTRAEPITELIAL		No
		312	35	2023-05-22	NEGATIVO PARA LESION INTRAEPITELIAL		No
		313	35	2023-10-17			No
		314	35	2023-09-26	ASCUS	2023-10-16	Sí	LESION INTRAEPITELIAL DE BAJO GRADO	2023-11-30		NEOPLASIA INTRAEPITELIAL ESCAMOSA DE BAJO GRADO (NIC I)
		315	35	2023-10-19	Negativo Inflamatorio Bac++		No
		316	35	2023-04-19	Negativo Inflamatorio Bac++		No
		317	35	2023-07-21	NEGATIVO PARA LESION INTRAEPITELIAL		No
		318	35	2023-04-25	NEGATIVO PARA LESION INTRAEPITELIAL		No
		319	35	2023-06-30			No
		320	35	2023-07-06	Negativo Inflamatorio Bac++		No
		321	35	2023-02-13	Negativo Inflamatorio Bac++		No
		322	35	2023-06-27	Negativo Inflamatorio Bac++		No
		323	35	2023-10-09	NEGATIVO PARA LESION INTRAEPITELIAL		No
		324	35	2023-07-26	Negativo Inflamatorio Bac++		No
		325	35	2023-10-14			No
		326	35	2023-08-07	Negativo Inflamatorio Bac++		No
		327	35	2023-04-05	NEGATIVO PARA LESION INTRAEPITELIAL		No
		328	35	2023-10-26	Negativo Inflamatorio Bac++		No
		329	35	2023-10-20	NEGATIVO PARA LESION INTRAEPITELIAL		No
		330	35	2023-10-18	NEGATIVO PARA LESION INTRAEPITELIAL		No
		331	35	2023-03-21	NEGATIVO PARA LESION INTRAEPITELIAL		No
		332	35	2023-10-18	NEGATIVO PARA LESION INTRAEPITELIAL		No
		333	35	2023-03-10	NEGATIVO A NEOPLASIA		No
		334	35	2023-05-03	NEGATIVO PARA LESION INTRAEPITELIAL		No
		335	35	2023-08-08	NEGATIVO PARA LESION INTRAEPITELIAL		No
		336	35	2023-08-25	Negativo Inflamatorio Bac++		No
		337	35	2023-04-28	NEGATIVO PARA LESION INTRAEPITELIAL		No
		338	35	2023-03-15	Negativo Inflamatorio Bac++		No
		339	35	2023-06-19	Negativo Inflamatorio Bac++		No
		340	35	2023-09-04	Negativo Inflamatorio Bac++		No
		341	35	2023-11-29	Negativo Inflamatorio Bac++		No
		342	35	2023-02-24			No
		343	35	2023-09-05			No
		344	35	2023-04-10	Negativo Inflamatorio Bac++		No
		345	35	2023-03-14	NEGATIVO PARA LESION INTRAEPITELIAL		No
		346	35	2023-03-08	NEGATIVO A NEOPLASIA		No
		347	35	2023-10-18	Negativo Inflamatorio Bac++		No
		348	35	2023-03-01	NEGATIVO PARA LESION INTRAEPITELIAL		No
		349	35	2023-11-13	NEGATIVO PARA LESION INTRAEPITELIAL		No
		350	35	2023-01-11	NEGATIVO PARA LESION INTRAEPITELIAL		No
		351	35	2023-07-05	NEGATIVO PARA LESION INTRAEPITELIAL		No
		352	35	2023-05-25	Negativo Inflamatorio Bac++		No
		353	35	2023-03-09			No
		354	35	2023-04-05	NEGATIVO PARA LESION INTRAEPITELIAL		No
		355	35	2023-03-28	Negativo Inflamatorio Bac++		No
		356	35	2023-11-01	NEGATIVO PARA LESION INTRAEPITELIAL		No
		357	35	2023-05-30	(ASC-US) CELULAS ESCAMOSAS ATIPICAS DE SIGNIFICADO INDETERMINADO	2023-06-23	Sí	ALTERACIONES INFLAMATORIAS INESPECIFICAS
		358	35	2023-09-28	NEGATIVO PARA LESION INTRAEPITELIAL		No
		359	35	2023-01-05	NEGATIVO PARA LESION INTRAEPITELIAL		No
		360	35	2023-02-28			No
		361	35	2023-05-19	Negativo Inflamatorio Bac++		No
		362	35	2023-06-14	NEGATIVO PARA LESION INTRAEPITELIAL		No
		363	35	2023-10-11	Negativo Inflamatorio Bac++		No
		364	35	2023-09-29	NEGATIVO PARA LESION INTRAEPITELIAL		No
		365	35	2023-01-19	NEGATIVO A NEOPLASIA		No
		366	35	2023-10-18	NEGATIVO PARA LESION INTRAEPITELIAL		No
		367	35	2023-08-25	Negativo Inflamatorio Bac++		No
		368	35	2023-02-02	NEGATIVO A NEOPLASIA		No
		369	35	2023-11-14	Negativo Inflamatorio Bac++		No
		370	35	2023-05-16	Negativo Inflamatorio Bac++		No
		371	35	2023-04-28	Negativo Inflamatorio Bac++		No
		372	35	2023-09-29	NEGATIVO PARA LESION INTRAEPITELIAL		No
		373	35	2023-06-05	Negativo Inflamatorio Bac++		No
		374	35	2023-04-04	NEGATIVO PARA LESION INTRAEPITELIAL		No
		375	35	2023-12-19	NEGATIVO PARA LESION INTRAEPITELIAL		No
		376	35	2023-10-05	NEGATIVO PARA LESION INTRAEPITELIAL		No
		377	35	2023-05-30	Negativo Inflamatorio Bac++		No
		378	35	2023-05-16	NEGATIVO PARA LESION INTRAEPITELIAL		No
		379	35	2023-04-10	NEGATIVO PARA LESION INTRAEPITELIAL		No
		380	35	2023-11-16	NEGATIVO PARA LESION INTRAEPITELIAL		No
		381	35	2023-11-14	NEGATIVO PARA LESION INTRAEPITELIAL		No
		382	35	2023-08-09	Negativo Inflamatorio Bac++		No
		383	35	2023-11-30	NEGATIVO A NEOPLASIA		No
		384	35	2023-10-16	Negativo Inflamatorio Bac++		No
		385	35	2023-04-17	Negativo Inflamatorio Bac++		No
		386	35	2023-06-23	Negativo Inflamatorio Bac++		No
		387	35	2023-07-05	NEGATIVO PARA LESION INTRAEPITELIAL		No
		388	35	2023-04-18	Negativo Inflamatorio Bac++		No
		389	35	2023-08-08	NEGATIVO PARA LESION INTRAEPITELIAL		No
		390	35	2023-05-09	NEGATIVO PARA LESION INTRAEPITELIAL		No
		391	35	2023-07-03	NEGATIVO PARA LESION INTRAEPITELIAL		No
		392	35	2023-01-16	Negativo Inflamatorio Bac++		No
		393	35	2023-08-18	NEGATIVO PARA LESION INTRAEPITELIAL		No
		394	35	2023-06-16	Negativo Inflamatorio Bac++		No
		395	35	2023-05-24	NEGATIVO A NEOPLASIA		No
		396	35	2023-09-26	(LIEBG) LESION ESCAMOSA INTRAEPITELIAL DE BAJO GRADO	2023-03-27	No	LESION INTRAEPITELIAL DE ALTO GRADO	2023-03-27		NEOPLASIA INTRAEPITELIAL ESCAMOSA DE ALTO GRADO (NIC II)
		397	35	2023-07-03	NEGATIVO PARA LESION INTRAEPITELIAL		No
		398	35	2023-10-20	NEGATIVO PARA LESION INTRAEPITELIAL		No
		399	35	2023-02-07	NEGATIVO PARA LESION INTRAEPITELIAL		No
		400	35	2023-09-05	NEGATIVO PARA LESION INTRAEPITELIAL		No
		401	35	2023-07-13	(LIEBG) LESION ESCAMOSA INTRAEPITELIAL DE BAJO GRADO	2023-08-10	Sí	LESION INTRAEPITELIAL DE BAJO GRADO	2023-08-10
		402	35	2023-06-30	(LIEBG) LESION ESCAMOSA INTRAEPITELIAL DE BAJO GRADO		No
		403	35	2023-10-30	Negativo Inflamatorio Bac++		No
		404	35	2023-01-13	Negativo Inflamatorio Bac++	2022-03-25	No	LESION INTRAEPITELIAL DE BAJO GRADO
		405	35	2023-10-23	NEGATIVO PARA LESION INTRAEPITELIAL		No
		406	35	2023-03-17	NEGATIVO PARA LESION INTRAEPITELIAL		No
		407	35	2023-06-01	NEGATIVO PARA LESION INTRAEPITELIAL		No
		408	35	2023-08-21			No
		409	35	2023-12-21	(LIEBG) LESION ESCAMOSA INTRAEPITELIAL DE BAJO GRADO		No
		410	35	2023-02-21	NEGATIVO PARA LESION INTRAEPITELIAL		No
		411	35	2023-01-31	NEGATIVO A NEOPLASIA		No
		412	35	2023-02-07	NEGATIVO A NEOPLASIA		No
		413	35	2023-01-17	Negativo Inflamatorio Bac++		No
		414	35	2023-08-24	NEGATIVO PARA LESION INTRAEPITELIAL		No
		415	35	2023-09-19	Negativo Inflamatorio Bac++		No
		416	35	2023-07-06			No
		417	35	2023-07-12	Negativo Inflamatorio Bac++		No
		418	35	2023-10-20			No
		419	35	2023-07-31	NEGATIVO PARA LESION INTRAEPITELIAL		No
		420	35	2023-08-25	NEGATIVO PARA LESION INTRAEPITELIAL		No
		421	35	2023-09-08	Negativo Inflamatorio Bac++		No
		422	35	2023-06-12	NEGATIVO PARA LESION INTRAEPITELIAL		No
		423	35	2023-11-28			No
		424	35	2023-08-24			No
		425	35	2023-06-02	NEGATIVO PARA LESION INTRAEPITELIAL		No
		426	35	2023-10-23			No
		427	35	2023-03-16	Negativo Inflamatorio Bac++		No
		428	35	2023-03-09	NEGATIVO PARA LESION INTRAEPITELIAL		No
		429	35	2023-10-13	NEGATIVO PARA LESION INTRAEPITELIAL		No
		430	35	2023-05-18	NEGATIVO PARA LESION INTRAEPITELIAL		No	SIN ALTERACIONES
		431	35	2023-10-26	Negativo Inflamatorio Bac++		No
		432	35	2023-12-18	Negativo Inflamatorio Bac++		No
		433	35	2023-07-12	NEGATIVO PARA LESION INTRAEPITELIAL		No
		434	35	2023-10-19	Negativo Inflamatorio Bac++		No
		435	35	2023-10-23	Negativo Inflamatorio Bac++		No
		436	35	2023-10-18	Negativo Inflamatorio Bac++		No
		437	35	2023-09-27	NEGATIVO PARA LESION INTRAEPITELIAL		No
		438	35	2023-09-05	Negativo Inflamatorio Bac++		No
		439	35	2023-02-28	NEGATIVO PARA LESION INTRAEPITELIAL		No
		440	35	2023-02-22	NEGATIVO PARA LESION INTRAEPITELIAL		No
		441	35	2023-07-17	NEGATIVO PARA LESION INTRAEPITELIAL		No
		442	35	2023-11-21	Negativo Inflamatorio Bac++		No
		443	35	2023-11-03	NEGATIVO PARA LESION INTRAEPITELIAL		No
		444	35	2023-06-20	Negativo Inflamatorio Bac++		No
		445	35	2023-01-17	Negativo Inflamatorio Bac++		No
		446	35	2023-05-05	NEGATIVO PARA LESION INTRAEPITELIAL		No
		447	35	2023-03-08	NEGATIVO A NEOPLASIA		No
		448	35	2023-06-13	Negativo Inflamatorio Bac++		No
		449	35	2023-11-01	Negativo Inflamatorio Bac++		No
		450	35	2023-05-22	NEGATIVO PARA LESION INTRAEPITELIAL		No
		451	35	2023-08-21	NEGATIVO A NEOPLASIA		No
		452	35	2023-04-26			No
		453	35	2023-11-10	Negativo Inflamatorio Bac++		No
		454	35	2023-01-11	Negativo Inflamatorio Bac++		No
		455	35	2023-10-12	NEGATIVO PARA LESION INTRAEPITELIAL		No
		456	35	2023-12-28	NEGATIVO PARA LESION INTRAEPITELIAL		No
		457	35	2023-02-16	NEGATIVO PARA LESION INTRAEPITELIAL		No
		458	35	2023-09-21	NEGATIVO PARA LESION INTRAEPITELIAL		No
		459	35	2023-08-23	NEGATIVO PARA LESION INTRAEPITELIAL		No
		460	35	2023-05-24	NEGATIVO PARA LESION INTRAEPITELIAL		No
		461	35	2023-04-27	NEGATIVO PARA LESION INTRAEPITELIAL		No
		462	35	2023-05-18	NEGATIVO PARA LESION INTRAEPITELIAL		No
		463	35	2023-12-06	NEGATIVO PARA LESION INTRAEPITELIAL		No
		464	35	2023-09-27	Negativo Inflamatorio Bac++		No
		465	35	2023-09-29	Negativo Inflamatorio Bac++		No
		466	35	2023-11-11	Negativo Inflamatorio Bac++		No
		467	35	2023-09-26	Negativo Inflamatorio Bac++		No
		468	35	2023-03-07	Negativo Inflamatorio Bac++		No
		469	35	2023-03-07	Negativo Inflamatorio Bac++		No
		470	35	2023-07-28	(LIEAG) LESION ESCAMOSA INTRAEPITELIAL DE ALTO GRADO	2023-08-23	Sí	LESION INTRAEPITELIAL DE BAJO GRADO	2023-09-12		NEOPLASIA INTRAEPITELIAL ESCAMOSA DE ALTO GRADO (NIC II)
		471	35	2023-08-08	NEGATIVO PARA LESION INTRAEPITELIAL		No
		472	35	2023-06-12	Negativo Inflamatorio Bac++		No
		473	35	2023-04-24	NEGATIVO PARA LESION INTRAEPITELIAL		No
		474	35	2023-03-08	NEGATIVO A NEOPLASIA		No
		475	35	2023-11-08	Negativo Inflamatorio Bac++		No
		476	35	2023-06-22	Negativo Inflamatorio Bac++		No
		477	36	2023-01-26	NEGATIVO PARA LESION INTRAEPITELIAL		No
		478	36	2023-03-14	NEGATIVO PARA LESION INTRAEPITELIAL		No
		479	36	2023-09-08	NEGATIVO PARA LESION INTRAEPITELIAL		No
		480	36	2023-08-18	NEGATIVO PARA LESION INTRAEPITELIAL		No
		481	36	2023-07-21	Negativo Inflamatorio Bac++		No
		482	36	2023-10-03	NEGATIVO PARA LESION INTRAEPITELIAL		No
		483	36	2023-04-11	Negativo Inflamatorio Bac++		No
		484	36	2023-07-10	NEGATIVO PARA LESION INTRAEPITELIAL		No
		485	36	2023-05-22	(LIEBG) LESION ESCAMOSA INTRAEPITELIAL DE BAJO GRADO	2023-06-19	Sí	LESION INTRAEPITELIAL DE BAJO GRADO	2023-08-31		NEOPLASIA INTRAEPITELIAL ESCAMOSA DE BAJO GRADO (NIC I)
		486	36	2023-02-01	NEGATIVO PARA LESION INTRAEPITELIAL		No
		487	36	2023-01-16	NEGATIVO PARA LESION INTRAEPITELIAL		No
		488	36	2023-03-31	Negativo Inflamatorio Bac++		No
		489	36	2023-05-19	NEGATIVO PARA LESION INTRAEPITELIAL		No
		490	36	2023-04-03	Negativo Inflamatorio Bac++		No
		491	36	2023-03-15	NEGATIVO PARA LESION INTRAEPITELIAL		No
		492	36	2023-11-23	Negativo Inflamatorio Bac++		No
		493	36	2023-11-23	Negativo Inflamatorio Bac++		No
		494	36	2023-07-26	NEGATIVO PARA LESION INTRAEPITELIAL		No
		495	36	2023-04-03	Negativo Inflamatorio Bac++		No
		496	36	2023-10-18	NEGATIVO PARA LESION INTRAEPITELIAL		No
		497	36	2023-09-05	Negativo Inflamatorio Bac++		No
		498	36	2023-05-03	NEGATIVO PARA LESION INTRAEPITELIAL		No
		499	36	2023-04-27	NEGATIVO PARA LESION INTRAEPITELIAL		No
		500	36	2023-06-20	(LIEAG) LESION ESCAMOSA INTRAEPITELIAL DE ALTO GRADO	2023-07-14	Sí	LESION INTRAEPITELIAL DE ALTO GRADO	2023-07-14		NEOPLASIA INTRAEPITELIAL ESCAMOSA DE ALTO GRADO (NIC III) CON O SIN VPH
		501	36	2023-10-11	Negativo Inflamatorio Bac++		No
		502	36	2023-10-23	NEGATIVO PARA LESION INTRAEPITELIAL		No
		503	36	2023-01-16	NEGATIVO PARA LESION INTRAEPITELIAL		No
		504	36	2023-08-24	NEGATIVO PARA LESION INTRAEPITELIAL		No
		505	36	2023-08-14			No
		506	36	2023-03-07	NEGATIVO PARA LESION INTRAEPITELIAL		No
		507	36	2023-08-25	Negativo Inflamatorio Bac++		No
		508	36	2023-12-05	NEGATIVO PARA LESION INTRAEPITELIAL		No
		509	36	2023-08-02	Negativo Inflamatorio Bac++		No
		510	36	2023-03-17	Negativo Inflamatorio Bac++		No
		511	36	2023-09-22	NEGATIVO A NEOPLASIA		No
		512	36	2023-03-07	NEGATIVO PARA LESION INTRAEPITELIAL		No
		513	36	2023-04-13	NEGATIVO PARA LESION INTRAEPITELIAL		No
		514	36	2023-01-09	NEGATIVO PARA LESION INTRAEPITELIAL		No
		515	36	2023-10-19	Negativo Inflamatorio Bac++		No
		516	36	2023-07-05			No
		517	36	2023-11-01	NEGATIVO PARA LESION INTRAEPITELIAL		No
		518	36	2023-01-16			No
		519	36	2023-03-14	NEGATIVO PARA LESION INTRAEPITELIAL		No
		520	36	2023-10-20	NEGATIVO PARA LESION INTRAEPITELIAL		No
		521	36	2023-05-24	NEGATIVO PARA LESION INTRAEPITELIAL		No
		522	36	2023-09-27	NEGATIVO PARA LESION INTRAEPITELIAL		No
		523	36	2023-09-23	Negativo Inflamatorio Bac++		No
		524	36	2023-07-19	NEGATIVO PARA LESION INTRAEPITELIAL		No
		525	36	2023-03-31	NEGATIVO PARA LESION INTRAEPITELIAL		No
		526	36	2023-11-06			No
		527	36	2023-09-29	NEGATIVO PARA LESION INTRAEPITELIAL		No
		528	36	2023-08-09	Negativo Inflamatorio Bac++		No
		529	36	2023-03-01	Negativo Inflamatorio Bac++		No
		530	36	2023-04-11	NEGATIVO PARA LESION INTRAEPITELIAL		No
		531	36	2023-08-16			No
		532	36	2023-09-08	NEGATIVO PARA LESION INTRAEPITELIAL		No
		533	36	2023-03-08	NEGATIVO A NEOPLASIA		No
		534	36	2023-11-30	(LIEBG) LESION ESCAMOSA INTRAEPITELIAL DE BAJO GRADO		No
		535	36	2023-03-14	Negativo Inflamatorio Bac++		No
		536	36	2023-08-08	NEGATIVO PARA LESION INTRAEPITELIAL		No
		537	36	2023-04-21	NEGATIVO PARA LESION INTRAEPITELIAL		No
		538	36	2023-07-31	NEGATIVO PARA LESION INTRAEPITELIAL		No
		539	36	2023-10-18	NEGATIVO PARA LESION INTRAEPITELIAL		No
		540	36	2023-03-10	Negativo Inflamatorio Bac++		No
		541	36	2023-03-15	NEGATIVO PARA LESION INTRAEPITELIAL		No
		542	36	2023-10-27			No
		543	36	2023-03-14	Negativo Inflamatorio Bac++		No
		544	36	2023-03-29	NEGATIVO PARA LESION INTRAEPITELIAL		No
		545	36	2023-09-27	NEOPLASIA MALIGNA NO CLASIFICADA (CELULAS MALIGNAS)		No
		546	36	2023-02-07	NEGATIVO A NEOPLASIA		No
		547	36	2023-10-25	Negativo Inflamatorio Bac++		No
		548	36	2023-11-09	NEGATIVO PARA LESION INTRAEPITELIAL		No
		549	36	2023-05-23	Negativo Inflamatorio Bac++		No
		550	36	2023-01-23	NEGATIVO PARA LESION INTRAEPITELIAL		No
		551	36	2023-07-18	Negativo Inflamatorio Bac++		No
		552	36	2023-08-11	Negativo Inflamatorio Bac++		No
		553	36	2023-06-14	NEGATIVO PARA LESION INTRAEPITELIAL		No
		554	36	2023-11-01	NEGATIVO PARA LESION INTRAEPITELIAL		No
		555	36	2023-06-13	NEGATIVO PARA LESION INTRAEPITELIAL		No
		556	36	2023-10-04			No
		557	36	2023-09-21	NEGATIVO PARA LESION INTRAEPITELIAL		No
		558	36	2023-01-27	NEGATIVO PARA LESION INTRAEPITELIAL		No
		559	36	2023-10-12	NEGATIVO PARA LESION INTRAEPITELIAL		No
		560	36	2023-07-20	Negativo Inflamatorio Bac++		No
		561	36	2023-06-13	Negativo Inflamatorio Bac++		No
		562	36	2023-09-27	Negativo Inflamatorio Bac++		No
		563	36	2023-08-21	NEGATIVO PARA LESION INTRAEPITELIAL		No
		564	36	2023-08-22	NEGATIVO PARA LESION INTRAEPITELIAL		No
		565	36	2023-11-08	Negativo Inflamatorio Bac++		No
		566	36	2023-05-03	NEGATIVO PARA LESION INTRAEPITELIAL		No
		567	36	2023-10-31	NEGATIVO PARA LESION INTRAEPITELIAL		No
		568	36	2023-06-26	NEGATIVO PARA LESION INTRAEPITELIAL		No
		569	36	2023-12-20	Negativo Inflamatorio Bac++		No
		570	36	2023-08-22	Negativo Inflamatorio Bac++		No
		571	36	2023-01-09	NEGATIVO PARA LESION INTRAEPITELIAL		No
		572	36	2023-02-23	NEGATIVO PARA LESION INTRAEPITELIAL		No
		573	36	2023-06-23	NEGATIVO PARA LESION INTRAEPITELIAL		No
		574	36	2023-04-25	NEGATIVO PARA LESION INTRAEPITELIAL		No
		575	36	2023-05-09	NEGATIVO PARA LESION INTRAEPITELIAL		No
		576	36	2023-03-28	NEGATIVO PARA LESION INTRAEPITELIAL		No
		577	36	2023-05-23	NEGATIVO PARA LESION INTRAEPITELIAL		No
		578	36	2023-05-16	NEGATIVO PARA LESION INTRAEPITELIAL		No
		579	36	2023-05-23	NEGATIVO PARA LESION INTRAEPITELIAL		No
		580	36	2023-08-28	NEGATIVO PARA LESION INTRAEPITELIAL		No
		581	36	2023-09-18	NEGATIVO PARA LESION INTRAEPITELIAL		No
		582	36	2023-05-16	Negativo Inflamatorio Bac++		No
		583	36	2023-04-20	NEGATIVO PARA LESION INTRAEPITELIAL		No
		584	36	2023-03-06	NEGATIVO PARA LESION INTRAEPITELIAL		No
		585	36	2023-12-11	NEGATIVO PARA LESION INTRAEPITELIAL		No
		586	36	2023-10-13	Negativo Inflamatorio Bac++		No
		587	36	2023-04-28			No
		588	36	2023-11-10	Negativo Inflamatorio Bac++		No
		589	36	2023-07-05	Negativo Inflamatorio Bac++		No
		590	36	2023-09-04	NEGATIVO PARA LESION INTRAEPITELIAL		No
		591	36	2023-03-16	Negativo Inflamatorio Bac++		No
		592	36	2023-05-29			No
		593	36	2023-04-14	Negativo Inflamatorio Bac++		No
		594	36	2023-07-20			No
		595	36	2023-07-25	Negativo Inflamatorio Bac++		No
		596	36	2023-08-08	NEGATIVO PARA LESION INTRAEPITELIAL		No
		597	36	2023-11-01	NEGATIVO PARA LESION INTRAEPITELIAL		No
		598	36	2023-10-05	Negativo Inflamatorio Bac++		No
		599	36	2023-08-18	NEGATIVO PARA LESION INTRAEPITELIAL		No
		600	36	2023-11-03	NEGATIVO PARA LESION INTRAEPITELIAL		No
		601	36	2023-10-31	Negativo Inflamatorio Bac++		No
		602	36	2023-08-03	NEGATIVO PARA LESION INTRAEPITELIAL		No
		603	36	2023-05-25	(LIEBG) LESION ESCAMOSA INTRAEPITELIAL DE BAJO GRADO	2023-06-22	Sí	ALTERACIONES INFLAMATORIAS INESPECIFICAS
		604	36	2023-08-21	NEGATIVO PARA LESION INTRAEPITELIAL		No
		605	36	2023-05-04	Negativo Inflamatorio Bac++		No
		606	36	2023-05-02	NEGATIVO PARA LESION INTRAEPITELIAL		No
		607	36	2023-05-05	Negativo Inflamatorio Bac++		No
		608	36	2023-03-15	NEGATIVO A NEOPLASIA		No
		609	36	2023-07-20			No
		610	36	2023-05-16	NEGATIVO PARA LESION INTRAEPITELIAL		No
		611	36	2023-03-23	NEGATIVO PARA LESION INTRAEPITELIAL		No
		612	36	2023-03-17	NEGATIVO PARA LESION INTRAEPITELIAL		No
		613	36	2023-03-13	NEGATIVO PARA LESION INTRAEPITELIAL		No
		614	36	2023-07-26	NEGATIVO PARA LESION INTRAEPITELIAL		No
		615	36	2023-11-29	Negativo Inflamatorio Bac++	2022-08-29	No	LESION INTRAEPITELIAL DE BAJO GRADO	2022-08-29		NEOPLASIA INTRAEPITELIAL ESCAMOSA DE BAJO GRADO (NIC I)
		616	36	2023-03-29	NEGATIVO PARA LESION INTRAEPITELIAL		No
		617	36	2023-11-13	Negativo Inflamatorio Bac++		No
		618	36	2023-01-30	NEGATIVO PARA LESION INTRAEPITELIAL		No
		619	36	2023-08-28	NEGATIVO PARA LESION INTRAEPITELIAL		No
		620	36	2023-12-18	Negativo Inflamatorio Bac++		No
		621	36	2023-08-26	Negativo Inflamatorio Bac++		No
		622	36	2023-06-06	NEGATIVO PARA LESION INTRAEPITELIAL		No
		623	36	2023-04-27	(ASC-US) CELULAS ESCAMOSAS ATIPICAS DE SIGNIFICADO INDETERMINADO	2023-05-24	Sí	LESION INTRAEPITELIAL DE BAJO GRADO	2023-05-24		NEOPLASIA INTRAEPITELIAL ESCAMOSA DE BAJO GRADO (NIC I)
		624	36	2023-06-07	Negativo Inflamatorio Bac++		No
		625	36	2023-03-10	NEGATIVO A NEOPLASIA		No
		626	36	2023-09-29	Negativo Inflamatorio Bac++		No
		627	36	2023-08-01	(ASC-US) CELULAS ESCAMOSAS ATIPICAS DE SIGNIFICADO INDETERMINADO	2023-08-25	Sí	ALTERACIONES INFLAMATORIAS INESPECIFICAS
		628	36	2023-03-14	NEGATIVO A NEOPLASIA		No
		629	36	2023-02-16	NEGATIVO PARA LESION INTRAEPITELIAL		No
		630	36	2023-02-23	Negativo Inflamatorio Bac++		No
		631	36	2023-04-20	NEGATIVO PARA LESION INTRAEPITELIAL		No
		632	36	2023-04-03			No
		633	36	2023-07-05	Negativo Inflamatorio Bac++		No
		634	36	2023-12-07	Negativo Inflamatorio Bac++		No
		635	36	2023-04-19	Negativo Inflamatorio Bac++		No
		636	36	2023-05-24	NEGATIVO PARA LESION INTRAEPITELIAL		No
		637	36	2023-07-10	Negativo Inflamatorio Bac++		No
		638	36	2023-11-15	(LIEBG) LESION ESCAMOSA INTRAEPITELIAL DE BAJO GRADO		No
		639	36	2023-09-05	NEGATIVO PARA LESION INTRAEPITELIAL		No
		640	36	2023-08-24	NEGATIVO PARA LESION INTRAEPITELIAL		No
		641	36	2023-10-18	Negativo Inflamatorio Bac++		No
		642	36	2023-06-14	NEGATIVO PARA LESION INTRAEPITELIAL		No
		643	36	2023-10-23	Negativo Inflamatorio Bac++		No
		644	36	2023-11-08	Negativo Inflamatorio Bac++		No
		645	36	2023-10-03	Negativo Inflamatorio Bac++	2023-11-16	Sí	LESION INTRAEPITELIAL DE ALTO GRADO	2023-11-16		NEOPLASIA INTRAEPITELIAL ESCAMOSA DE BAJO GRADO (NIC I)
		646	36	2023-03-08	NEGATIVO PARA LESION INTRAEPITELIAL		No
		647	36	2023-03-03	NEGATIVO A NEOPLASIA		No
		648	36	2023-11-08	Negativo Inflamatorio Bac++		No
		649	36	2023-07-25	NEGATIVO PARA LESION INTRAEPITELIAL		No
		650	36	2023-07-05	Negativo Inflamatorio Bac++		No
		651	36	2023-03-09	Negativo Inflamatorio Bac++		No
		652	36	2023-10-16	NEGATIVO PARA LESION INTRAEPITELIAL		No
		653	36	2023-01-17	NEGATIVO PARA LESION INTRAEPITELIAL	2023-01-23	Sí	LESION INTRAEPITELIAL DE BAJO GRADO	2023-01-23		NEOPLASIA INTRAEPITELIAL ESCAMOSA DE BAJO GRADO (NIC I)
		654	36	2023-10-24	NEGATIVO PARA LESION INTRAEPITELIAL		No
		655	36	2023-03-14	NEGATIVO PARA LESION INTRAEPITELIAL		No
		656	36	2023-03-10	NEGATIVO A NEOPLASIA		No
		657	36	2023-10-11			No
		658	36	2023-05-08	Negativo Inflamatorio Bac++		No
		659	36	2023-06-01			No
		660	36	2023-10-12	Negativo Inflamatorio Bac++		No
		661	36	2023-08-17	Negativo Inflamatorio Bac++		No
		662	36	2023-04-11	NEGATIVO PARA LESION INTRAEPITELIAL		No
		663	36	2023-11-16	Negativo Inflamatorio Bac++		No
		664	36	2023-03-09	NEGATIVO PARA LESION INTRAEPITELIAL		No
		665	36	2023-04-11	NEGATIVO PARA LESION INTRAEPITELIAL		No
		666	36	2023-03-08	NEGATIVO A NEOPLASIA		No
		667	36	2023-12-06	NEGATIVO PARA LESION INTRAEPITELIAL		No
		668	36	2023-08-16	NEGATIVO PARA LESION INTRAEPITELIAL		No
		669	36	2023-04-17	Negativo Inflamatorio Bac++		No
		670	36	2023-06-13	NEGATIVO PARA LESION INTRAEPITELIAL		No
		671	36	2023-03-08			No
		672	36	2023-07-05	Negativo Inflamatorio Bac++		No
		673	36	2023-04-19	NEGATIVO PARA LESION INTRAEPITELIAL		No
		674	36	2023-05-09	Negativo Inflamatorio Bac++		No
		675	36	2023-03-01	NEGATIVO PARA LESION INTRAEPITELIAL		No
		676	36	2023-06-28	NEGATIVO PARA LESION INTRAEPITELIAL		No
		677	36	2023-11-24			No
		678	36	2023-08-02	Negativo Inflamatorio Bac++		No
		679	36	2023-11-08	NEGATIVO PARA LESION INTRAEPITELIAL		No
		680	36	2023-12-07	Negativo Inflamatorio Bac++		No
		681	36	2023-10-06	NEGATIVO PARA LESION INTRAEPITELIAL		No
		682	36	2023-02-17	NEGATIVO A NEOPLASIA		No
		683	36	2023-05-26	Negativo Inflamatorio Bac++		No
		684	36	2023-10-02	Negativo Inflamatorio Bac++		No
		685	36	2023-02-14	Negativo Inflamatorio Bac++		No
		686	36	2023-08-03	NEGATIVO PARA LESION INTRAEPITELIAL		No
		687	36	2023-08-08	Negativo Inflamatorio Bac++		No
		688	36	2023-02-22	NEGATIVO PARA LESION INTRAEPITELIAL		No
		689	36	2023-10-18			No
		690	36	2023-05-18	NEGATIVO PARA LESION INTRAEPITELIAL		No
		691	36	2023-03-08	NEGATIVO PARA LESION INTRAEPITELIAL		No
		692	36	2023-11-07	Negativo Inflamatorio Bac++		No
		693	36	2023-04-26	NEGATIVO A NEOPLASIA		No
		694	36	2023-04-14	NEGATIVO PARA LESION INTRAEPITELIAL		No
		695	36	2023-10-23	NEGATIVO PARA LESION INTRAEPITELIAL		No
		696	36	2023-06-13	Negativo Inflamatorio Bac++		No
		697	36	2023-01-24	NEGATIVO PARA LESION INTRAEPITELIAL		No
		698	36	2023-04-20	Negativo Inflamatorio Bac++		No
		699	36	2023-04-21	NEGATIVO PARA LESION INTRAEPITELIAL		No
		700	36	2023-04-24	NEGATIVO PARA LESION INTRAEPITELIAL		No
		701	36	2023-06-27	NEGATIVO PARA LESION INTRAEPITELIAL		No
		702	36	2023-10-10	Negativo Inflamatorio Bac++		No
		703	36	2023-06-13	NEGATIVO PARA LESION INTRAEPITELIAL		No
		704	36	2023-11-14			No
		705	36	2023-11-10	Negativo Inflamatorio Bac++		No
		706	36	2023-09-04	Negativo Inflamatorio Bac++		No
		707	36	2023-03-31	Negativo Inflamatorio Bac++		No
		708	36	2023-09-05	(LIEBG) LESION ESCAMOSA INTRAEPITELIAL DE BAJO GRADO		No
		709	36	2023-09-26	Negativo Inflamatorio Bac++		No
		710	36	2023-06-16	Negativo Inflamatorio Bac++		No
		711	36	2023-11-09	Negativo Inflamatorio Bac++		No
		712	36	2023-11-06			No
		713	36	2023-05-15	Negativo Inflamatorio Bac++		No
		714	36	2023-04-11	NEGATIVO PARA LESION INTRAEPITELIAL		No
		715	36	2023-10-19	NEGATIVO PARA LESION INTRAEPITELIAL		No
		716	36	2023-08-16	Negativo Inflamatorio Bac++		No
		717	36	2023-05-23	NEGATIVO PARA LESION INTRAEPITELIAL		No
		718	36	2023-04-03	NEGATIVO PARA LESION INTRAEPITELIAL		No
		719	36	2023-03-17	Negativo Inflamatorio Bac++		No
		720	36	2023-10-03	NEGATIVO PARA LESION INTRAEPITELIAL		No
		721	36	2023-07-20	Negativo Inflamatorio Bac++		No
		722	36	2023-07-17	NEGATIVO PARA LESION INTRAEPITELIAL		No
		723	36	2023-04-21	Negativo Inflamatorio Bac++		No
		724	36	2023-11-10	NEGATIVO PARA LESION INTRAEPITELIAL		No
		725	36	2023-11-14	NEGATIVO PARA LESION INTRAEPITELIAL		No
		726	36	2023-03-30	Negativo Inflamatorio Bac++		No
		727	36	2023-04-28	NEGATIVO PARA LESION INTRAEPITELIAL		No
		728	36	2023-03-24	NEGATIVO PARA LESION INTRAEPITELIAL		No
		729	36	2023-04-25	NEGATIVO PARA LESION INTRAEPITELIAL		No
		730	36	2023-08-28	(LIEBG) LESION ESCAMOSA INTRAEPITELIAL DE BAJO GRADO	2023-09-12	Sí	LESION INTRAEPITELIAL DE ALTO GRADO	2023-09-12		NEOPLASIA INTRAEPITELIAL ESCAMOSA DE ALTO GRADO (NIC III) CON O SIN VPH
		731	36	2023-11-16	NEGATIVO PARA LESION INTRAEPITELIAL		No
		732	36	2023-03-29	NEGATIVO PARA LESION INTRAEPITELIAL		No
		733	36	2023-10-23	NEGATIVO PARA LESION INTRAEPITELIAL		No
		734	36	2023-07-24	Negativo Inflamatorio Bac++		No
		735	36	2023-07-21	NEGATIVO PARA LESION INTRAEPITELIAL		No
		736	36	2023-06-19	NEGATIVO PARA LESION INTRAEPITELIAL		No
		737	36	2023-08-21	NEGATIVO PARA LESION INTRAEPITELIAL		No
		738	36	2023-05-15	Negativo Inflamatorio Bac++		No
		739	36	2023-11-09	NEGATIVO PARA LESION INTRAEPITELIAL		No
		740	36	2023-01-19	NEGATIVO PARA LESION INTRAEPITELIAL		No
		741	36	2023-08-22	NEGATIVO PARA LESION INTRAEPITELIAL		No
		742	36	2023-04-10	NEGATIVO PARA LESION INTRAEPITELIAL		No
		743	36	2023-10-13	Negativo Inflamatorio Bac++		No
		744	36	2023-06-16	NEGATIVO PARA LESION INTRAEPITELIAL		No
		745	36	2023-06-29	NEGATIVO PARA LESION INTRAEPITELIAL		No
		746	36	2023-04-21	Negativo Inflamatorio Bac++		No
		747	36	2023-03-24	NEGATIVO PARA LESION INTRAEPITELIAL		No
		748	36	2023-03-27	NEGATIVO PARA LESION INTRAEPITELIAL		No
		749	36	2023-10-20	NEGATIVO PARA LESION INTRAEPITELIAL	2023-01-16	No	LESION INTRAEPITELIAL DE BAJO GRADO			NEOPLASIA INTRAEPITELIAL ESCAMOSA DE BAJO GRADO (NIC I)
		750	36	2023-05-03	NEGATIVO PARA LESION INTRAEPITELIAL		No
		751	36	2023-09-29			No
		752	36	2023-04-13	NEGATIVO PARA LESION INTRAEPITELIAL		No
		753	36	2023-03-27	NEGATIVO A NEOPLASIA		No
		754	36	2023-11-13	NEGATIVO PARA LESION INTRAEPITELIAL		No
		755	36	2023-07-07	(LIEBG) LESION ESCAMOSA INTRAEPITELIAL DE BAJO GRADO	2023-08-01	Sí	LESION INTRAEPITELIAL DE ALTO GRADO	2023-10-03		NEOPLASIA INTRAEPITELIAL ESCAMOSA DE ALTO GRADO (NIC III) CON O SIN VPH
		756	36	2023-03-16	Negativo Inflamatorio Bac++		No
		757	36	2023-03-07			No
		758	36	2023-09-18	Negativo Inflamatorio Bac++		No
		759	36	2023-04-20	NEGATIVO PARA LESION INTRAEPITELIAL		No
		760	36	2023-06-26	NEGATIVO PARA LESION INTRAEPITELIAL		No
		761	36	2023-09-22	Negativo Inflamatorio Bac++		No
		762	36	2023-04-10	NEGATIVO PARA LESION INTRAEPITELIAL		No
		763	36	2023-07-20	Negativo Inflamatorio Bac++		No
		764	36	2023-07-13	Negativo Inflamatorio Bac++		No
		765	36	2023-02-15	NEGATIVO PARA LESION INTRAEPITELIAL		No
		766	36	2023-02-10	NEGATIVO A NEOPLASIA		No
		767	36	2023-01-05	NEGATIVO PARA LESION INTRAEPITELIAL		No
		768	36	2023-08-08	NEGATIVO PARA LESION INTRAEPITELIAL		No
		769	36	2023-05-16	NEGATIVO PARA LESION INTRAEPITELIAL		No
		770	36	2023-07-25	Negativo Inflamatorio Bac++		No
		771	36	2023-07-18			No
		772	36	2023-01-16	NEGATIVO PARA LESION INTRAEPITELIAL		No
		773	36	2023-02-20	NEGATIVO PARA LESION INTRAEPITELIAL		No
		774	36	2023-03-16	Negativo Inflamatorio Bac++		No
		775	36	2023-05-15	NEGATIVO PARA LESION INTRAEPITELIAL		No
		776	36	2023-07-05	Negativo Inflamatorio Bac++		No
		777	36	2023-07-28	NEGATIVO PARA LESION INTRAEPITELIAL		No
		778	36	2023-11-28	NEGATIVO PARA LESION INTRAEPITELIAL		No
		779	36	2023-11-21	Negativo Inflamatorio Bac++		No
		780	36	2023-10-19	Negativo Inflamatorio Bac++		No
		781	36	2023-03-16	NEGATIVO PARA LESION INTRAEPITELIAL		No
		782	36	2023-11-13	NEGATIVO PARA LESION INTRAEPITELIAL		No
		783	36	2023-11-09	NEGATIVO PARA LESION INTRAEPITELIAL		No
		784	36	2023-06-19	Negativo Inflamatorio Bac++		No
		785	36	2023-09-07	NEGATIVO PARA LESION INTRAEPITELIAL		No
		786	36	2023-12-22	Negativo Inflamatorio Bac++		No
		787	36	2023-09-28			No
		788	36	2023-03-15	NEGATIVO PARA LESION INTRAEPITELIAL		No
		789	36	2023-03-09	NEGATIVO PARA LESION INTRAEPITELIAL		No
		790	36	2023-07-26	Negativo Inflamatorio Bac++		No
		791	36	2023-09-01	Negativo Inflamatorio Bac++		No
		792	36	2023-02-07	NEGATIVO PARA LESION INTRAEPITELIAL		No
		793	36	2023-09-07	Negativo Inflamatorio Bac++		No
		794	36	2023-04-04	NEGATIVO PARA LESION INTRAEPITELIAL		No
		795	36	2023-11-07	Negativo Inflamatorio Bac++		No
		796	36	2023-10-20	Negativo Inflamatorio Bac++		No
		797	36	2023-09-12	NEGATIVO PARA LESION INTRAEPITELIAL		No
		798	36	2023-08-17			No
		799	36	2023-06-07	Negativo Inflamatorio Bac++		No
		800	36	2023-06-05	NEGATIVO PARA LESION INTRAEPITELIAL		No
		801	36	2023-03-24	Negativo Inflamatorio Bac++		No
		802	36	2023-04-11	Negativo Inflamatorio Bac++		No
		803	36	2023-08-17	NEGATIVO PARA LESION INTRAEPITELIAL		No
		804	36	2023-07-27	NEGATIVO PARA LESION INTRAEPITELIAL		No
		805	36	2023-05-06	Negativo Inflamatorio Bac++		No
		806	36	2023-10-10	Negativo Inflamatorio Bac++		No
		807	36	2023-08-24	NEGATIVO PARA LESION INTRAEPITELIAL		No
		808	36	2023-08-21	NEGATIVO PARA LESION INTRAEPITELIAL		No
		809	36	2023-03-03	Negativo Inflamatorio Bac++		No
		810	36	2023-11-22	NEGATIVO PARA LESION INTRAEPITELIAL		No
		811	36	2023-02-01	(LIEBG) LESION ESCAMOSA INTRAEPITELIAL DE BAJO GRADO	2023-02-27	Sí	LESION INTRAEPITELIAL DE BAJO GRADO
		812	36	2023-02-24	Negativo Inflamatorio Bac++		No
		813	36	2023-10-18	Negativo Inflamatorio Bac++		No
		814	36	2023-02-15	NEGATIVO PARA LESION INTRAEPITELIAL		No
		815	36	2023-03-10	NEGATIVO A NEOPLASIA		No
		816	36	2023-07-20	NEGATIVO PARA LESION INTRAEPITELIAL		No
		817	36	2023-11-28	Negativo Inflamatorio Bac++		No
		818	36	2023-09-19	NEGATIVO A NEOPLASIA		No
		819	36	2023-09-27	NEGATIVO PARA LESION INTRAEPITELIAL		No
		820	36	2023-04-12	NEGATIVO PARA LESION INTRAEPITELIAL		No
		821	36	2023-02-22	NEGATIVO PARA LESION INTRAEPITELIAL		No
		822	36	2023-04-20	NEGATIVO PARA LESION INTRAEPITELIAL		No
		823	36	2023-09-18	Negativo Inflamatorio Bac++		No
		824	36	2023-06-13	NEGATIVO PARA LESION INTRAEPITELIAL		No
		825	36	2023-11-23	Negativo Inflamatorio Bac++		No
		826	36	2023-07-17	NEGATIVO PARA LESION INTRAEPITELIAL		No
		827	36	2023-10-25	Negativo Inflamatorio Bac++		No
		828	36	2023-07-31			No
		829	36	2023-01-26	Negativo Inflamatorio Bac++		No
		830	36	2023-04-25	Negativo Inflamatorio Bac++		No
		831	36	2023-09-28	NEGATIVO PARA LESION INTRAEPITELIAL		No
		832	36	2023-10-25	(LIEBG) LESION ESCAMOSA INTRAEPITELIAL DE BAJO GRADO	2023-11-17	Sí	LESION INTRAEPITELIAL DE BAJO GRADO	2023-11-17		NEOPLASIA INTRAEPITELIAL ESCAMOSA DE BAJO GRADO (NIC I)
		833	36	2023-08-22	Negativo Inflamatorio Bac++		No
		834	36	2023-08-23	NEGATIVO PARA LESION INTRAEPITELIAL		No
		835	36	2023-08-18	NEGATIVO PARA LESION INTRAEPITELIAL		No
		836	36	2023-08-04	Negativo Inflamatorio Bac++		No
		837	36	2023-09-12	Negativo Inflamatorio Bac++		No
		838	36	2023-06-28	NEGATIVO PARA LESION INTRAEPITELIAL		No
		839	36	2023-03-06	NEGATIVO PARA LESION INTRAEPITELIAL		No
		840	36	2023-02-25	Negativo Inflamatorio Bac++		No
		841	36	2023-04-28	Negativo Inflamatorio Bac++		No
		842	36	2023-07-20	Negativo Inflamatorio Bac++		No
		843	36	2023-03-14	Negativo Inflamatorio Bac++		No
		844	36	2023-09-04	NEGATIVO PARA LESION INTRAEPITELIAL		No
		845	36	2023-04-26	Negativo Inflamatorio Bac++		No
		846	36	2023-03-14	NEGATIVO A NEOPLASIA		No
		847	36	2023-10-23	NEGATIVO PARA LESION INTRAEPITELIAL		No
		848	36	2023-09-08	NEGATIVO PARA LESION INTRAEPITELIAL		No
		849	36	2023-05-05			No
		850	36	2023-02-24	NEGATIVO A NEOPLASIA		No
		851	36	2023-03-14	(LIEBG) LESION ESCAMOSA INTRAEPITELIAL DE BAJO GRADO	2023-04-13	Sí	LESION INTRAEPITELIAL DE BAJO GRADO	2023-05-12
		852	36	2023-08-24	NEGATIVO PARA LESION INTRAEPITELIAL		No
		853	36	2023-06-02	Negativo Inflamatorio Bac++		No
		854	36	2023-01-06	NEGATIVO PARA LESION INTRAEPITELIAL		No
		855	36	2023-08-02	Negativo Inflamatorio Bac++		No
		856	36	2023-01-16	NEGATIVO PARA LESION INTRAEPITELIAL		No
		857	36	2023-09-29	NEGATIVO PARA LESION INTRAEPITELIAL		No
		858	36	2023-12-27	Negativo Inflamatorio Bac++		No
		859	36	2023-07-06	Negativo Inflamatorio Bac++		No
		860	36	2023-11-27	NEGATIVO PARA LESION INTRAEPITELIAL		No
		861	36	2023-08-01	Negativo Inflamatorio Bac++		No
		862	36	2023-06-05	NEGATIVO PARA LESION INTRAEPITELIAL		No
		863	36	2023-06-02	Negativo Inflamatorio Bac++		No
		864	36	2023-03-21	NEGATIVO PARA LESION INTRAEPITELIAL		No
		865	36	2023-03-08	Negativo Inflamatorio Bac++		No
		866	36	2023-10-12	NEGATIVO PARA LESION INTRAEPITELIAL		No
		867	36	2023-07-19	Negativo Inflamatorio Bac++		No
		868	36	2023-03-27	Negativo Inflamatorio Bac++		No
		869	36	2023-04-26	NEGATIVO A NEOPLASIA		No
		870	36	2023-11-03	NEGATIVO PARA LESION INTRAEPITELIAL		No
		871	36	2023-11-01	NEGATIVO PARA LESION INTRAEPITELIAL		No
		872	36	2023-11-16	Negativo Inflamatorio Bac++		No
		873	36	2023-10-17	Negativo Inflamatorio Bac++		No
		874	36	2023-07-21	NEGATIVO PARA LESION INTRAEPITELIAL		No
		875	36	2023-09-18	Negativo Inflamatorio Bac++		No
		876	36	2023-03-10			No
		877	36	2023-06-07	Negativo Inflamatorio Bac++		No
		878	36	2023-07-20	Negativo Inflamatorio Bac++		No
		879	36	2023-09-04	Negativo Inflamatorio Bac++		No
		880	36	2023-07-20	Negativo Inflamatorio Bac++		No
		881	36	2023-08-25	NEGATIVO PARA LESION INTRAEPITELIAL		No
		882	36	2023-10-18	Negativo Inflamatorio Bac++		No
		883	36	2023-09-05	NEGATIVO PARA LESION INTRAEPITELIAL		No
		884	36	2023-11-22	Negativo Inflamatorio Bac++		No
		885	36	2023-12-06	NEGATIVO PARA LESION INTRAEPITELIAL		No
		886	36	2023-10-19	Negativo Inflamatorio Bac++		No
		887	36	2023-05-02	NEGATIVO PARA LESION INTRAEPITELIAL		No
		888	36	2023-07-03	Negativo Inflamatorio Bac++		No
		889	36	2023-10-03	NEGATIVO PARA LESION INTRAEPITELIAL		No
		890	36	2023-03-07	Negativo Inflamatorio Bac++		No
		891	36	2023-07-31	NEGATIVO PARA LESION INTRAEPITELIAL		No
		892	36	2023-12-04	NEGATIVO PARA LESION INTRAEPITELIAL		No
		893	36	2023-03-28	NEGATIVO PARA LESION INTRAEPITELIAL		No
		894	36	2023-02-16			No
		895	36	2023-10-20	NEGATIVO PARA LESION INTRAEPITELIAL		No
		896	36	2023-05-22	NEGATIVO PARA LESION INTRAEPITELIAL		No
		897	36	2023-04-05	NEGATIVO PARA LESION INTRAEPITELIAL		No
		898	36	2023-11-30	Negativo Inflamatorio Bac++		No
		899	36	2023-07-05			No
		900	36	2023-05-08	Negativo Inflamatorio Bac++		No
		901	36	2023-04-21	Negativo Inflamatorio Bac++		No
		902	36	2023-07-04	Negativo Inflamatorio Bac++		No
		903	36	2023-02-21	NEGATIVO PARA LESION INTRAEPITELIAL		No
		904	36	2023-10-23	NEGATIVO PARA LESION INTRAEPITELIAL		No
		905	36	2023-10-10	Negativo Inflamatorio Bac++		No
		906	36	2023-08-03	NEGATIVO PARA LESION INTRAEPITELIAL		No
		907	36	2023-10-20	Negativo Inflamatorio Bac++		No
		908	36	2023-07-05	NEGATIVO PARA LESION INTRAEPITELIAL		No
		909	36	2023-07-04	Negativo Inflamatorio Bac++		No
		910	36	2023-05-30	NEGATIVO PARA LESION INTRAEPITELIAL		No
		911	36	2023-10-16	NEGATIVO PARA LESION INTRAEPITELIAL		No
		912	36	2023-09-01	Negativo Inflamatorio Bac++		No
		913	36	2023-11-02	NEGATIVO PARA LESION INTRAEPITELIAL		No
		914	36	2023-08-08	NEGATIVO PARA LESION INTRAEPITELIAL		No
		915	36	2023-10-30	NEGATIVO PARA LESION INTRAEPITELIAL		No
		916	36	2023-10-31	NEGATIVO PARA LESION INTRAEPITELIAL		No
		917	36	2023-09-22			No
		918	36	2023-04-20	NEGATIVO PARA LESION INTRAEPITELIAL		No
		919	36	2023-03-22	NEGATIVO PARA LESION INTRAEPITELIAL		No
		920	36	2023-09-25	NEGATIVO PARA LESION INTRAEPITELIAL		No
		921	36	2023-12-05	NEGATIVO PARA LESION INTRAEPITELIAL		No
		922	36	2023-10-19	Negativo Inflamatorio Bac++		No
		923	36	2023-09-29	NEGATIVO PARA LESION INTRAEPITELIAL		No
		924	36	2023-10-24	Negativo Inflamatorio Bac++		No
		925	36	2023-08-03	NEGATIVO PARA LESION INTRAEPITELIAL		No
		926	36	2023-05-30	NEGATIVO PARA LESION INTRAEPITELIAL		No
		927	36	2023-10-25	NEGATIVO PARA LESION INTRAEPITELIAL		No
		928	36	2023-03-14			No
		929	36	2023-06-27	NEGATIVO PARA LESION INTRAEPITELIAL		No
		930	36	2023-06-12	NEGATIVO PARA LESION INTRAEPITELIAL		No
		931	36	2023-09-11	Negativo Inflamatorio Bac++		No
		932	36	2023-11-13	NEGATIVO PARA LESION INTRAEPITELIAL		No
		933	36	2023-08-22	NEGATIVO PARA LESION INTRAEPITELIAL		No
		934	36	2023-10-30	NEGATIVO PARA LESION INTRAEPITELIAL		No
		935	36	2023-08-22	Negativo Inflamatorio Bac++		No
		936	36	2023-04-19	NEGATIVO PARA LESION INTRAEPITELIAL	2022-04-06	No	LESION INTRAEPITELIAL DE BAJO GRADO
		937	36	2023-07-03	NEGATIVO PARA LESION INTRAEPITELIAL		No
		938	36	2023-12-15	NEGATIVO PARA LESION INTRAEPITELIAL		No
		939	36	2023-11-10	NEGATIVO PARA LESION INTRAEPITELIAL		No
		940	36	2023-08-16	NEGATIVO PARA LESION INTRAEPITELIAL		No
		941	37	2023-01-06	NEGATIVO PARA LESION INTRAEPITELIAL		No
		942	37	2023-10-11			No
		943	37	2023-02-07	NEGATIVO A NEOPLASIA		No
		944	37	2023-10-11	NEGATIVO PARA LESION INTRAEPITELIAL		No
		945	37	2023-06-23	NEGATIVO PARA LESION INTRAEPITELIAL		No
		946	37	2023-07-04			No
		947	37	2023-10-23	Negativo Inflamatorio Bac++		No
		948	37	2023-08-23	NEGATIVO PARA LESION INTRAEPITELIAL		No
		949	37	2023-11-08	NEGATIVO PARA LESION INTRAEPITELIAL		No
		950	37	2023-04-19	Negativo Inflamatorio Bac++		No
		951	37	2023-09-06	Negativo Inflamatorio Bac++		No
		952	37	2023-01-27	Negativo Inflamatorio Bac++		No
		953	37	2023-10-11	NEGATIVO PARA LESION INTRAEPITELIAL		No
		954	37	2023-04-20	NEGATIVO PARA LESION INTRAEPITELIAL		No
		955	37	2023-06-06	NEGATIVO PARA LESION INTRAEPITELIAL		No
		956	37	2023-04-13	Negativo Inflamatorio Bac++		No
		957	37	2023-03-24	NEGATIVO PARA LESION INTRAEPITELIAL		No
		958	37	2023-10-26			No
		959	37	2023-02-07	NEGATIVO PARA LESION INTRAEPITELIAL		No
		960	37	2023-03-09	NEGATIVO PARA LESION INTRAEPITELIAL		No
		961	37	2023-06-28			No
		962	37	2023-11-06			No
		963	37	2023-07-21	NEGATIVO PARA LESION INTRAEPITELIAL		No
		964	37	2023-04-20	NEGATIVO PARA LESION INTRAEPITELIAL		No
		965	37	2023-02-21	NEGATIVO PARA LESION INTRAEPITELIAL		No
		966	37	2023-06-07	NEGATIVO PARA LESION INTRAEPITELIAL		No
		967	37	2023-07-10	Negativo Inflamatorio Bac++		No
		968	37	2023-05-04	Negativo Inflamatorio Bac++		No
		969	37	2023-05-26	NEGATIVO PARA LESION INTRAEPITELIAL		No
		970	37	2023-03-13	NEGATIVO PARA LESION INTRAEPITELIAL		No
		971	37	2023-03-14	NEGATIVO A NEOPLASIA		No
		972	37	2023-02-21	NEGATIVO PARA LESION INTRAEPITELIAL		No
		973	37	2023-02-23	NEGATIVO PARA LESION INTRAEPITELIAL		No
		974	37	2023-03-17	Negativo Inflamatorio Bac++		No
		975	37	2023-09-27	NEGATIVO PARA LESION INTRAEPITELIAL		No
		976	37	2023-05-12	NEGATIVO A NEOPLASIA		No
		977	37	2023-08-22	NEGATIVO A NEOPLASIA		No
		978	37	2023-11-10	Negativo Inflamatorio Bac++		No
		979	37	2023-08-16	Negativo Inflamatorio Bac++		No
		980	37	2023-02-14	NEGATIVO PARA LESION INTRAEPITELIAL		No
		981	37	2023-01-11	Negativo Inflamatorio Bac++		No
		982	37	2023-05-15	LEIBG/NIC1/Leve		No
		983	37	2023-02-13	NEGATIVO PARA LESION INTRAEPITELIAL		No
		984	37	2023-03-22	NEGATIVO PARA LESION INTRAEPITELIAL		No
		985	37	2023-07-20	Negativo Inflamatorio Bac++		No
		986	37	2023-11-13	NEGATIVO PARA LESION INTRAEPITELIAL		No
		987	37	2023-04-03	NEGATIVO PARA LESION INTRAEPITELIAL		No
		988	37	2023-06-01	LEIAG/NIC2/Moderada	2023-06-27	Sí	LESION INTRAEPITELIAL DE BAJO GRADO	2023-07-13		NEOPLASIA INTRAEPITELIAL ESCAMOSA DE ALTO GRADO (NIC III) CON O SIN VPH
		989	37	2023-01-23	NEGATIVO PARA LESION INTRAEPITELIAL		No
		990	37	2023-01-02	NEGATIVO PARA LESION INTRAEPITELIAL	2021-10-15	No	LESION INTRAEPITELIAL DE ALTO GRADO	2021-10-29		NEOPLASIA INTRAEPITELIAL ESCAMOSA DE ALTO GRADO (NIC II)
		991	37	2023-09-19	Negativo Inflamatorio Bac++		No
		992	37	2023-07-06			No
		993	37	2023-10-13	Negativo Inflamatorio Bac++		No
		994	37	2023-03-17	NEGATIVO A NEOPLASIA		No
		995	37	2023-11-13	NEGATIVO PARA LESION INTRAEPITELIAL		No
		996	37	2023-09-19	NEGATIVO A NEOPLASIA		No
		997	37	2023-06-19	Negativo Inflamatorio Bac++		No
		998	37	2023-04-21	NEGATIVO PARA LESION INTRAEPITELIAL		No
		999	37	2023-09-28	NEGATIVO PARA LESION INTRAEPITELIAL		No
		1000	37	2023-08-30	Negativo Inflamatorio Bac++		No
		1001	37	2023-06-19	Negativo Inflamatorio Bac++		No
		1002	37	2023-09-07			No
		1003	37	2023-10-23			No
		1004	37	2023-08-21	NEGATIVO PARA LESION INTRAEPITELIAL		No
		1005	37	2023-10-25			No
		1006	37	2023-03-23	NEGATIVO PARA LESION INTRAEPITELIAL		No
		1007	37	2023-02-22	NEGATIVO PARA LESION INTRAEPITELIAL		No
		1008	37	2023-05-08	Negativo Inflamatorio Bac++		No
		1009	37	2023-10-20			No
		1010	37	2023-10-18	NEGATIVO PARA LESION INTRAEPITELIAL		No
		1011	37	2023-10-10	Negativo Inflamatorio Bac++		No
		1012	37	2023-05-05	NEGATIVO PARA LESION INTRAEPITELIAL		No
		1013	37	2023-02-08	NEGATIVO PARA LESION INTRAEPITELIAL		No
		1014	37	2023-11-30	NEGATIVO A NEOPLASIA		No
		1015	37	2023-05-26	Negativo Inflamatorio Bac++		No
		1016	37	2023-03-08	NEGATIVO PARA LESION INTRAEPITELIAL		No
		1017	37	2023-10-09	Negativo Inflamatorio Bac++		No
		1018	37	2023-07-31	Negativo Inflamatorio Bac++		No
		1019	37	2023-03-09	Negativo Inflamatorio Bac++		No
		1020	37	2023-06-28	NEGATIVO PARA LESION INTRAEPITELIAL		No
		1021	37	2023-10-06	Negativo Inflamatorio Bac++		No
		1022	37	2023-09-19	Negativo Inflamatorio Bac++		No
		1023	37	2023-08-17	Negativo Inflamatorio Bac++		No
		1024	37	2023-08-03	NEGATIVO PARA LESION INTRAEPITELIAL		No
		1025	37	2023-09-27	Negativo Inflamatorio Bac++		No
		1026	37	2023-02-17	NEGATIVO A NEOPLASIA		No
		1027	37	2023-10-04	NEGATIVO PARA LESION INTRAEPITELIAL		No
		1028	37	2023-01-11	NEGATIVO PARA LESION INTRAEPITELIAL		No
		1029	37	2023-06-14	NEGATIVO PARA LESION INTRAEPITELIAL		No
		1030	37	2023-10-24	Negativo Inflamatorio Bac++		No
		1031	37	2023-08-07	NEGATIVO PARA LESION INTRAEPITELIAL		No
		1032	37	2023-04-21	Negativo Inflamatorio Bac++		No
		1033	37	2023-03-29	NEGATIVO PARA LESION INTRAEPITELIAL		No
		1034	37	2023-04-21	NEGATIVO PARA LESION INTRAEPITELIAL		No
		1035	37	2023-09-12	(LIEBG) LESION ESCAMOSA INTRAEPITELIAL DE BAJO GRADO	2023-09-27	Sí	LESION INTRAEPITELIAL DE BAJO GRADO	2023-09-27		NEOPLASIA INTRAEPITELIAL ESCAMOSA DE ALTO GRADO (NIC II)
		1036	37	2023-07-06	Negativo Inflamatorio Bac++		No
		1037	37	2023-04-14	Negativo Inflamatorio Bac++		No
		1038	37	2023-07-21	NEGATIVO PARA LESION INTRAEPITELIAL		No
		1039	37	2023-06-30			No
		1040	37	2023-12-28			No
		1041	37	2023-07-21	NEGATIVO PARA LESION INTRAEPITELIAL		No
		1042	37	2023-08-08	NEGATIVO PARA LESION INTRAEPITELIAL		No
		1043	37	2023-05-08	NEGATIVO PARA LESION INTRAEPITELIAL		No
		1044	37	2023-11-07	Negativo Inflamatorio Bac++		No
		1045	37	2023-10-17	NEGATIVO PARA LESION INTRAEPITELIAL		No
		1046	37	2023-11-24	Negativo Inflamatorio Bac++		No
		1047	37	2023-05-24	NEGATIVO PARA LESION INTRAEPITELIAL		No
		1048	37	2023-04-25	NEGATIVO PARA LESION INTRAEPITELIAL		No
		1049	37	2023-08-30	NEGATIVO A NEOPLASIA		No
		1050	37	2023-02-02	Negativo Inflamatorio Bac++		No
		1051	37	2023-07-12	NEGATIVO PARA LESION INTRAEPITELIAL		No
		1052	37	2023-03-21	NEGATIVO PARA LESION INTRAEPITELIAL		No
		1053	37	2023-03-13	(LIEBG) LESION ESCAMOSA INTRAEPITELIAL DE BAJO GRADO	2023-05-05	Sí	ALTERACIONES INFLAMATORIAS INESPECIFICAS
		1054	37	2023-06-19	NEGATIVO PARA LESION INTRAEPITELIAL		No
		1055	37	2023-11-08	NEGATIVO PARA LESION INTRAEPITELIAL		No
		1056	37	2023-06-30	Negativo Inflamatorio Bac++		No
		1057	37	2023-03-15	NEGATIVO PARA LESION INTRAEPITELIAL		No
		1058	37	2023-02-27	NEGATIVO PARA LESION INTRAEPITELIAL		No
		1059	37	2023-02-13	NEGATIVO PARA LESION INTRAEPITELIAL		No
		1060	37	2023-03-15	NEGATIVO PARA LESION INTRAEPITELIAL		No
		1061	37	2023-07-11	(ASC-US) CELULAS ESCAMOSAS ATIPICAS DE SIGNIFICADO INDETERMINADO	2023-08-07	Sí	ALTERACIONES INFLAMATORIAS INESPECIFICAS
		1062	37	2023-08-28	Negativo Inflamatorio Bac++		No
		1063	37	2023-11-13	NEGATIVO PARA LESION INTRAEPITELIAL		No
		1064	37	2023-03-01	NEGATIVO A NEOPLASIA		No
		1065	37	2023-03-16	Negativo Inflamatorio Bac++		No
		1066	37	2023-09-28	(ASC-US) CELULAS ESCAMOSAS ATIPICAS DE SIGNIFICADO INDETERMINADO	2023-09-27	No	SIN ALTERACIONES
		1067	37	2023-08-29	NEGATIVO PARA LESION INTRAEPITELIAL		No
		1068	37	2023-01-24			No
		1069	37	2023-08-30	NEGATIVO PARA LESION INTRAEPITELIAL		No
		1070	37	2023-11-16	Negativo Inflamatorio Bac++		No
		1071	37	2023-03-30	Negativo Inflamatorio Bac++		No
		1072	37	2023-03-09	NEGATIVO A NEOPLASIA		No
		1073	37	2023-12-05	NEGATIVO PARA LESION INTRAEPITELIAL		No
		1074	37	2023-03-31	NEGATIVO PARA LESION INTRAEPITELIAL		No
		1075	37	2023-07-20	NEGATIVO PARA LESION INTRAEPITELIAL		No
		1076	37	2023-02-02	NEGATIVO PARA LESION INTRAEPITELIAL		No
		1077	37	2023-09-01	Negativo Inflamatorio Bac++		No
		1078	37	2023-01-27	NEGATIVO A NEOPLASIA		No
		1079	37	2023-07-03	Negativo Inflamatorio Bac++		No
		1080	37	2023-10-12	(LIEBG) LESION ESCAMOSA INTRAEPITELIAL DE BAJO GRADO		No
		1081	37	2023-04-21	NEGATIVO PARA LESION INTRAEPITELIAL		No
		1082	37	2023-09-25	Negativo Inflamatorio Bac++		No
		1083	37	2023-04-25	NEGATIVO PARA LESION INTRAEPITELIAL		No
		1084	37	2023-03-01	NEGATIVO A NEOPLASIA		No
		1085	37	2023-07-27	Negativo Inflamatorio Bac++		No
		1086	37	2023-05-17	Negativo Inflamatorio Bac++		No
		1087	37	2023-09-25	Negativo Inflamatorio Bac++		No
		1088	37	2023-06-28	NEGATIVO PARA LESION INTRAEPITELIAL		No
		1089	37	2023-10-11	NEGATIVO PARA LESION INTRAEPITELIAL		No
		1090	37	2023-05-22			No
		1091	37	2023-03-23	NEGATIVO PARA LESION INTRAEPITELIAL		No
		1092	37	2023-10-18	Negativo Inflamatorio Bac++		No
		1093	37	2023-08-09	Negativo Inflamatorio Bac++		No
		1094	37	2023-07-04	Negativo Inflamatorio Bac++		No
		1095	37	2023-07-04	Negativo Inflamatorio Bac++		No
		1096	37	2023-06-26	NEGATIVO PARA LESION INTRAEPITELIAL		No
		1097	37	2023-08-30	Negativo Inflamatorio Bac++		No
		1098	37	2023-10-26	NEGATIVO PARA LESION INTRAEPITELIAL		No
		1099	37	2023-01-31	(ASC-US) CELULAS ESCAMOSAS ATIPICAS DE SIGNIFICADO INDETERMINADO	2023-02-14	Sí	ALTERACIONES INFLAMATORIAS INESPECIFICAS
		1100	37	2023-07-19	Negativo Inflamatorio Bac++		No
		1101	37	2023-10-30	NEGATIVO PARA LESION INTRAEPITELIAL		No
		1102	37	2023-03-13	Negativo Inflamatorio Bac++		No
		1103	37	2023-04-04	NEGATIVO PARA LESION INTRAEPITELIAL		No
		1104	37	2023-01-30	NEGATIVO PARA LESION INTRAEPITELIAL		No
		1105	37	2023-12-21			No
		1106	37	2023-05-25	(ASC-US) CELULAS ESCAMOSAS ATIPICAS DE SIGNIFICADO INDETERMINADO		No
		1107	37	2023-08-11	Negativo Inflamatorio Bac++		No
		1108	37	2023-04-28	NEGATIVO PARA LESION INTRAEPITELIAL		No
		1109	37	2023-03-21	NEGATIVO PARA LESION INTRAEPITELIAL		No
		1110	37	2023-12-08	NEGATIVO PARA LESION INTRAEPITELIAL		No
		1111	37	2023-10-13	Negativo Inflamatorio Bac++		No
		1112	37	2023-04-11	Negativo Inflamatorio Bac++		No
		1113	37	2023-04-19	NEGATIVO PARA LESION INTRAEPITELIAL		No
		1114	37	2023-01-10	NEGATIVO PARA LESION INTRAEPITELIAL		No
		1115	37	2023-03-13	Negativo Inflamatorio Bac++		No
		1116	37	2023-03-15	NEGATIVO PARA LESION INTRAEPITELIAL		No
		1117	37	2023-10-23	Negativo Inflamatorio Bac++		No
		1118	37	2023-04-03	Negativo Inflamatorio Bac++		No
		1119	37	2023-07-21	NEGATIVO PARA LESION INTRAEPITELIAL		No
		1120	37	2023-08-28	NEGATIVO PARA LESION INTRAEPITELIAL		No
		1121	37	2023-03-21	Negativo Inflamatorio Bac++		No
		1122	37	2023-11-08	NEGATIVO PARA LESION INTRAEPITELIAL		No
		1123	37	2023-10-20	NEGATIVO PARA LESION INTRAEPITELIAL		No
		1124	37	2023-11-13	NEGATIVO PARA LESION INTRAEPITELIAL		No
		1125	37	2023-11-27	Negativo Inflamatorio Bac++		No
		1126	37	2023-11-08	NEGATIVO PARA LESION INTRAEPITELIAL		No
		1127	37	2023-09-08	NEGATIVO PARA LESION INTRAEPITELIAL		No
		1128	37	2023-07-27	NEGATIVO PARA LESION INTRAEPITELIAL		No
		1129	37	2023-08-02	Negativo Inflamatorio Bac++		No
		1130	37	2023-08-24	NEGATIVO PARA LESION INTRAEPITELIAL		No
		1131	37	2023-08-10	NEGATIVO PARA LESION INTRAEPITELIAL		No
		1132	37	2023-02-16	NEGATIVO PARA LESION INTRAEPITELIAL		No
		1133	37	2023-06-13	NEGATIVO PARA LESION INTRAEPITELIAL		No
		1134	37	2023-04-12	NEGATIVO PARA LESION INTRAEPITELIAL		No
		1135	37	2023-05-12	NEGATIVO PARA LESION INTRAEPITELIAL		No
		1136	37	2023-07-14	NEGATIVO PARA LESION INTRAEPITELIAL		No
		1137	37	2023-11-29			No
		1138	37	2023-03-13	Negativo Inflamatorio Bac++		No
		1139	37	2023-10-20	Negativo Inflamatorio Bac++		No
		1140	37	2023-07-03	NEGATIVO PARA LESION INTRAEPITELIAL		No
		1141	37	2023-11-01	NEGATIVO PARA LESION INTRAEPITELIAL		No
		1142	37	2023-10-19			No
		1143	37	2023-10-18	Negativo Inflamatorio Bac++		No
		1144	37	2023-10-31	NEGATIVO PARA LESION INTRAEPITELIAL		No
		1145	37	2023-08-24	NEGATIVO PARA LESION INTRAEPITELIAL		No
		1146	37	2023-05-09			No
		1147	37	2023-07-10	NEGATIVO A NEOPLASIA		No
		1148	37	2023-03-16	NEGATIVO PARA LESION INTRAEPITELIAL		No
		1149	37	2023-08-18	Negativo Inflamatorio Bac++		No
		1150	37	2023-01-17	Negativo Inflamatorio Bac++		No
		1151	37	2023-10-24	Negativo Inflamatorio Bac++		No
		1152	37	2023-08-31	(LIEBG) LESION ESCAMOSA INTRAEPITELIAL DE BAJO GRADO	2023-09-25	Sí	ALTERACIONES INFLAMATORIAS INESPECIFICAS
		1153	37	2023-08-17	Negativo Inflamatorio Bac++		No
		1154	37	2023-02-21	NEGATIVO PARA LESION INTRAEPITELIAL		No
		1155	37	2023-12-14	Negativo Inflamatorio Bac++		No
		1156	37	2023-07-06	Negativo Inflamatorio Bac++		No
		1157	37	2023-07-12	NEGATIVO PARA LESION INTRAEPITELIAL		No
		1158	37	2023-04-11	NEGATIVO PARA LESION INTRAEPITELIAL		No
		1159	37	2023-03-22	NEGATIVO PARA LESION INTRAEPITELIAL		No
		1160	37	2023-10-02	Negativo Inflamatorio Bac++		No
		1161	37	2023-02-15	NEGATIVO PARA LESION INTRAEPITELIAL		No
		1162	37	2023-03-23	Negativo Inflamatorio Bac++		No
		1163	37	2023-03-06	NEGATIVO PARA LESION INTRAEPITELIAL		No
		1164	37	2023-04-25	NEGATIVO PARA LESION INTRAEPITELIAL		No
		1165	37	2023-09-02	NEGATIVO PARA LESION INTRAEPITELIAL		No
		1166	37	2023-02-02	NEGATIVO PARA LESION INTRAEPITELIAL		No
		1167	37	2023-03-15	NEGATIVO PARA LESION INTRAEPITELIAL		No
		1168	37	2023-04-10	Negativo		No
		1169	37	2023-11-16	NEGATIVO PARA LESION INTRAEPITELIAL		No
		1170	37	2023-06-26	NEGATIVO PARA LESION INTRAEPITELIAL		No
		1171	37	2023-04-19	NEGATIVO PARA LESION INTRAEPITELIAL		No
		1172	37	2023-05-26			No
		1173	37	2023-03-16	Negativo Inflamatorio Bac++		No
		1174	37	2023-01-27	NEGATIVO PARA LESION INTRAEPITELIAL		No
		1175	37	2023-11-28	Negativo Inflamatorio Bac++		No
		1176	37	2023-05-17	Negativo Inflamatorio Bac++		No
		1177	37	2023-10-03	NEGATIVO PARA LESION INTRAEPITELIAL		No
		1178	37	2023-09-07	NEGATIVO PARA LESION INTRAEPITELIAL		No
		1179	37	2023-02-07	NEGATIVO A NEOPLASIA		No
		1180	37	2023-05-17	Negativo Inflamatorio Bac++		No
		1181	37	2023-05-08	NEGATIVO PARA LESION INTRAEPITELIAL		No
		1182	37	2023-09-19	Negativo Inflamatorio Bac++	2022-10-21	No	LESION INTRAEPITELIAL DE BAJO GRADO	2022-11-14		NEOPLASIA INTRAEPITELIAL ESCAMOSA DE BAJO GRADO (NIC I)
		1183	37	2023-04-25	NEGATIVO PARA LESION INTRAEPITELIAL		No
		1184	37	2023-07-28	NEGATIVO A NEOPLASIA		No
		1185	37	2023-10-12	Negativo Inflamatorio Bac++		No
		1186	37	2023-05-03	NEGATIVO A NEOPLASIA		No
		1187	37	2023-08-23	NEGATIVO PARA LESION INTRAEPITELIAL		No
		1188	37	2023-02-23	NEGATIVO PARA LESION INTRAEPITELIAL		No
		1189	37	2023-10-06	NEGATIVO PARA LESION INTRAEPITELIAL		No
		1190	37	2023-11-13	NEGATIVO PARA LESION INTRAEPITELIAL		No
		1191	37	2023-03-14	NEGATIVO A NEOPLASIA		No
		1192	37	2023-11-09	NEGATIVO PARA LESION INTRAEPITELIAL		No
		1193	37	2023-05-09	NEGATIVO PARA LESION INTRAEPITELIAL		No
		1194	37	2023-03-30	Negativo Inflamatorio Bac++		No
		1195	37	2023-04-21	NEGATIVO PARA LESION INTRAEPITELIAL		No
		1196	37	2023-10-25	Negativo Inflamatorio Bac++		No
		1197	37	2023-09-26	NEGATIVO PARA LESION INTRAEPITELIAL		No
		1198	37	2023-03-02	NEGATIVO A NEOPLASIA		No
		1199	37	2023-06-19	Negativo Inflamatorio Bac++		No
		1200	37	2023-03-17	NEGATIVO PARA LESION INTRAEPITELIAL		No
		1201	37	2023-10-03	NEGATIVO A NEOPLASIA		No
		1202	37	2023-11-13	NEGATIVO PARA LESION INTRAEPITELIAL		No
		1203	37	2023-03-09	Negativo Inflamatorio Bac++		No
		1204	37	2023-10-25	Negativo Inflamatorio Bac++		No
		1205	37	2023-07-05			No
		1206	37	2023-09-01	(LIEBG) LESION ESCAMOSA INTRAEPITELIAL DE BAJO GRADO	2023-09-25	Sí	LESION INTRAEPITELIAL DE BAJO GRADO	2023-09-25
		1207	37	2023-04-22	Negativo Inflamatorio Bac++		No
		1208	37	2023-04-24	NEGATIVO PARA LESION INTRAEPITELIAL		No
		1209	37	2023-03-27	Negativo Inflamatorio Bac++		No
		1210	37	2023-03-07	NEGATIVO PARA LESION INTRAEPITELIAL		No
		1211	37	2023-10-18	NEGATIVO PARA LESION INTRAEPITELIAL		No
		1212	37	2023-06-13	NEGATIVO PARA LESION INTRAEPITELIAL		No
		1213	37	2023-04-25	Negativo Inflamatorio Bac++		No
		1214	37	2023-08-30	NEGATIVO PARA LESION INTRAEPITELIAL		No
		1215	37	2023-02-07	NEGATIVO PARA LESION INTRAEPITELIAL		No
		1216	37	2023-08-08	NEGATIVO PARA LESION INTRAEPITELIAL	2022-08-05	No	ALTERACIONES INFLAMATORIAS INESPECIFICAS	2022-08-05		NEOPLASIA INTRAEPITELIAL ESCAMOSA DE ALTO GRADO (NIC II)
		1217	37	2023-11-23	NEGATIVO PARA LESION INTRAEPITELIAL		No
		1218	37	2023-03-06	NEGATIVO PARA LESION INTRAEPITELIAL		No
		1219	37	2023-10-06	(LIEBG) LESION ESCAMOSA INTRAEPITELIAL DE BAJO GRADO	2023-10-31	Sí	LESION INTRAEPITELIAL DE BAJO GRADO	2023-10-31		NEOPLASIA INTRAEPITELIAL ESCAMOSA DE BAJO GRADO (NIC I)
		1220	37	2023-05-23	NEGATIVO PARA LESION INTRAEPITELIAL		No
		1221	37	2023-07-13	Negativo Inflamatorio Bac++		No
		1222	37	2023-03-08			No
		1223	37	2023-09-08	Negativo Inflamatorio Bac++		No
		1224	37	2023-03-17	Negativo Inflamatorio Bac++		No
		1225	37	2023-03-24			No
		1226	37	2023-07-26	Negativo Inflamatorio Bac++		No
		1227	37	2023-05-18			No
		1228	37	2023-10-04	NEGATIVO PARA LESION INTRAEPITELIAL		No
		1229	37	2023-10-24	NEGATIVO PARA LESION INTRAEPITELIAL		No
		1230	37	2023-07-07	Negativo Inflamatorio Bac++		No
		1231	37	2023-04-12	Negativo Inflamatorio Bac++		No
		1232	37	2023-05-15	NEGATIVO PARA LESION INTRAEPITELIAL		No
		1233	37	2023-10-23			No
		1234	37	2023-07-21	Negativo Inflamatorio Bac++		No
		1235	37	2023-11-02			No
		1236	37	2023-10-26	NEGATIVO PARA LESION INTRAEPITELIAL		No
		1237	37	2023-04-05	Negativo Inflamatorio Bac++		No
		1238	37	2023-05-19	Negativo Inflamatorio Bac++		No
		1239	37	2023-06-21	Negativo Inflamatorio Bac++		No
		1240	37	2023-04-03	Negativo Inflamatorio Bac++		No
		1241	37	2023-11-01	NEGATIVO PARA LESION INTRAEPITELIAL		No
		1242	37	2023-10-03	NEGATIVO PARA LESION INTRAEPITELIAL		No
		1243	37	2023-06-16	NEGATIVO PARA LESION INTRAEPITELIAL		No
		1244	37	2023-02-08	NEGATIVO A NEOPLASIA		No
		1245	37	2023-04-20	NEGATIVO PARA LESION INTRAEPITELIAL		No
		1246	37	2023-10-20	NEGATIVO PARA LESION INTRAEPITELIAL		No
		1247	37	2023-05-19	NEGATIVO PARA LESION INTRAEPITELIAL		No
		1248	37	2023-02-02	Negativo Inflamatorio Bac++		No
		1249	37	2023-06-15	Negativo Inflamatorio Bac++		No
		1250	37	2023-09-07	Negativo Inflamatorio Bac++		No
		1251	37	2023-02-08	NEGATIVO A NEOPLASIA		No
		1252	37	2023-10-23	NEGATIVO PARA LESION INTRAEPITELIAL		No
		1253	37	2023-06-07	NEGATIVO PARA LESION INTRAEPITELIAL		No
		1254	37	2023-11-14	NEGATIVO PARA LESION INTRAEPITELIAL		No
		1255	37	2023-10-04			No
		1256	37	2023-06-27	Negativo Inflamatorio Bac++		No
		1257	37	2023-09-12	Negativo Inflamatorio Bac++		No
		1258	37	2023-08-03	Negativo Inflamatorio Bac++		No
		1259	37	2023-09-08	NEGATIVO PARA LESION INTRAEPITELIAL		No
		1260	37	2023-02-21	(LIEAG) LESION ESCAMOSA INTRAEPITELIAL DE ALTO GRADO	2023-03-22	Sí	LESION INTRAEPITELIAL DE ALTO GRADO	2023-03-29
		1261	37	2023-02-08	NEGATIVO A NEOPLASIA		No
		1262	37	2023-09-07	Negativo Inflamatorio Bac++		No
		1263	37	2023-07-24			No
		1264	37	2023-05-03	NEGATIVO PARA LESION INTRAEPITELIAL		No
		1265	37	2023-05-08	(LIEBG) LESION ESCAMOSA INTRAEPITELIAL DE BAJO GRADO	2021-12-08	No	LESION INTRAEPITELIAL DE BAJO GRADO	2022-03-30		NEOPLASIA INTRAEPITELIAL ESCAMOSA DE BAJO GRADO (NIC I)
		1266	37	2023-07-18	Negativo Inflamatorio Bac++		No
		1267	37	2023-02-01	NEGATIVO PARA LESION INTRAEPITELIAL		No
		1268	37	2023-10-30	NEGATIVO PARA LESION INTRAEPITELIAL		No
		1269	37	2023-10-23			No
		1270	37	2023-12-05	NEGATIVO PARA LESION INTRAEPITELIAL		No
		1271	37	2023-03-17	NEGATIVO PARA LESION INTRAEPITELIAL		No
		1272	37	2023-10-19			No
		1273	37	2023-09-07	NEGATIVO PARA LESION INTRAEPITELIAL		No
		1274	37	2023-04-13	NEGATIVO PARA LESION INTRAEPITELIAL		No
		1275	37	2023-05-04			No
		1276	37	2023-03-08	NEGATIVO PARA LESION INTRAEPITELIAL		No
		1277	37	2023-04-24	NEGATIVO PARA LESION INTRAEPITELIAL		No
		1278	37	2023-03-29	Negativo Inflamatorio Bac++		No
		1279	37	2023-03-13	NEGATIVO A NEOPLASIA		No
		1280	37	2023-02-03			No
		1281	37	2023-06-21	Negativo Inflamatorio Bac++		No
		1282	37	2023-04-21	NEGATIVO PARA LESION INTRAEPITELIAL		No
		1283	37	2023-10-20	NEGATIVO PARA LESION INTRAEPITELIAL		No
		1284	37	2023-12-08	Negativo Inflamatorio Bac++		No
		1285	37	2023-07-05	Negativo Inflamatorio Bac++		No
		1286	37	2023-01-30	NEGATIVO PARA LESION INTRAEPITELIAL		No
		1287	37	2023-03-09			No
		1288	37	2023-08-22	Negativo Inflamatorio Bac++		No
		1289	37	2023-04-25	NEGATIVO PARA LESION INTRAEPITELIAL		No
		1290	37	2023-11-27	Negativo Inflamatorio Bac++		No
		1291	37	2023-05-08			No
		1292	37	2023-07-21	Negativo Inflamatorio Bac++		No
		1293	37	2023-07-31	NEGATIVO PARA LESION INTRAEPITELIAL		No
		1294	37	2023-06-27	Negativo Inflamatorio Bac++		No
		1295	37	2023-08-30	Negativo Inflamatorio Bac++		No
		1296	37	2023-06-15	NEGATIVO PARA LESION INTRAEPITELIAL		No
		1297	37	2023-02-08	NEGATIVO A NEOPLASIA		No
		1298	37	2023-09-06	Negativo Inflamatorio Bac++		No
		1299	37	2023-02-20	NEGATIVO PARA LESION INTRAEPITELIAL		No
		1300	37	2023-06-26	NEGATIVO A NEOPLASIA		No
		1301	37	2023-03-16			No
		1302	37	2023-05-25	NEGATIVO PARA LESION INTRAEPITELIAL		No
		1303	37	2023-03-16	NEGATIVO PARA LESION INTRAEPITELIAL		No
		1304	37	2023-03-23	NEGATIVO PARA LESION INTRAEPITELIAL		No
		1305	37	2023-04-24	Negativo Inflamatorio Bac++		No
		1306	37	2023-08-08	(LIEBG) LESION ESCAMOSA INTRAEPITELIAL DE BAJO GRADO	2023-08-23	Sí	LESION INTRAEPITELIAL DE BAJO GRADO
		1307	37	2023-07-20	Negativo Inflamatorio Bac++		No
		1308	37	2023-07-27	(LIEAG) LESION ESCAMOSA INTRAEPITELIAL DE ALTO GRADO	2023-08-21	Sí	LESION INTRAEPITELIAL DE ALTO GRADO	2023-08-31		NEOPLASIA INTRAEPITELIAL ESCAMOSA DE ALTO GRADO (NIC III) CON O SIN VPH
		1309	37	2023-08-08	NEGATIVO PARA LESION INTRAEPITELIAL		No
		1310	37	2023-05-22	NEGATIVO PARA LESION INTRAEPITELIAL		No
		1311	37	2023-04-18	Negativo Inflamatorio Bac++		No
		1312	37	2023-08-28	NEGATIVO PARA LESION INTRAEPITELIAL		No
		1313	37	2023-01-27	Negativo Inflamatorio Bac++		No
		1314	37	2023-08-16	Negativo Inflamatorio Bac++		No
		1315	37	2023-04-21	NEGATIVO PARA LESION INTRAEPITELIAL		No
		1316	37	2023-07-17	NEGATIVO PARA LESION INTRAEPITELIAL		No
		1317	37	2023-01-16	NEGATIVO PARA LESION INTRAEPITELIAL		No
		1318	37	2023-08-24	NEGATIVO PARA LESION INTRAEPITELIAL		No
		1319	37	2023-04-03	Negativo Inflamatorio Bac++		No
		1320	37	2023-03-16	NEGATIVO PARA LESION INTRAEPITELIAL		No
		1321	37	2023-02-10	NEGATIVO A NEOPLASIA		No
		1322	37	2023-05-08	NEGATIVO PARA LESION INTRAEPITELIAL		No
		1323	37	2023-03-24	Negativo Inflamatorio Bac++		No
		1324	37	2023-01-19	NEGATIVO PARA LESION INTRAEPITELIAL		No
		1325	37	2023-07-17	(LIEAG) LESION ESCAMOSA INTRAEPITELIAL DE ALTO GRADO	2023-08-30	Sí	LESION INTRAEPITELIAL DE ALTO GRADO	2023-10-16		NEOPLASIA INTRAEPITELIAL ESCAMOSA DE BAJO GRADO (NIC I)
		1326	37	2023-02-08	NEGATIVO PARA LESION INTRAEPITELIAL		No
		1327	37	2023-10-31	Negativo Inflamatorio Bac++		No
		1328	37	2023-07-12	Negativo Inflamatorio Bac++		No
		1329	37	2023-02-23	NEGATIVO A NEOPLASIA		No
		1330	37	2023-07-31	NEGATIVO PARA LESION INTRAEPITELIAL		No
		1331	37	2023-08-01	Negativo Inflamatorio Bac++		No
		1332	37	2023-11-01	NEGATIVO PARA LESION INTRAEPITELIAL		No
		1333	37	2023-03-16	NEGATIVO PARA LESION INTRAEPITELIAL		No
		1334	37	2023-08-14			No
		1335	37	2023-10-16	Negativo Inflamatorio Bac++		No
		1336	37	2023-08-31	NEGATIVO PARA LESION INTRAEPITELIAL		No
		1337	37	2023-07-20	Negativo Inflamatorio Bac++		No
		1338	37	2023-06-15	NEGATIVO PARA LESION INTRAEPITELIAL		No
		1339	37	2023-08-16	Negativo Inflamatorio Bac++		No
		1340	37	2023-06-20	Negativo Inflamatorio Bac++	2023-09-07	Sí	LESION INTRAEPITELIAL DE BAJO GRADO	2023-09-07		NEOPLASIA INTRAEPITELIAL ESCAMOSA DE BAJO GRADO (NIC I)
		1341	37	2023-07-14	NEGATIVO PARA LESION INTRAEPITELIAL		No
		1342	37	2023-02-21			No
		1343	37	2023-08-22	Negativo Inflamatorio Bac++		No
		1344	37	2023-10-25	NEGATIVO PARA LESION INTRAEPITELIAL		No
		1345	37	2023-10-27	NEGATIVO PARA LESION INTRAEPITELIAL		No
		1346	37	2023-06-21	NEGATIVO PARA LESION INTRAEPITELIAL		No
		1347	37	2023-07-10	Negativo Inflamatorio Bac++		No
		1348	37	2023-10-17	NEGATIVO PARA LESION INTRAEPITELIAL		No
		1349	37	2023-04-18			No
		1350	37	2023-05-18	Negativo Inflamatorio Bac++		No
		1351	37	2023-02-16			No
		1352	37	2023-08-16	Negativo Inflamatorio Bac++		No
		1353	37	2023-11-21	(LIEBG) LESION ESCAMOSA INTRAEPITELIAL DE BAJO GRADO	2022-10-25	No	LESION INTRAEPITELIAL DE BAJO GRADO
		1354	37	2023-03-06	NEGATIVO PARA LESION INTRAEPITELIAL		No
		1355	37	2023-01-25	Negativo Inflamatorio Bac++		No
		1356	37	2023-06-07	NEGATIVO PARA LESION INTRAEPITELIAL	2022-03-15	No	LESION INTRAEPITELIAL DE ALTO GRADO	2022-03-03		NEOPLASIA INTRAEPITELIAL ESCAMOSA DE BAJO GRADO (NIC I)
		1357	37	2023-05-30	NEGATIVO PARA LESION INTRAEPITELIAL		No
		1358	37	2023-08-29	NEGATIVO PARA LESION INTRAEPITELIAL		No
		1359	37	2023-09-27	Negativo Inflamatorio Bac++		No
		1360	37	2023-05-22	NEGATIVO PARA LESION INTRAEPITELIAL		No
		1361	37	2023-08-15	Negativo Inflamatorio Bac++		No
		1362	37	2023-09-28	NEGATIVO PARA LESION INTRAEPITELIAL		No
		1363	37	2023-10-26	NEGATIVO PARA LESION INTRAEPITELIAL		No
		1364	37	2023-10-26	Negativo Inflamatorio Bac++		No
		1365	37	2023-08-18	NEGATIVO PARA LESION INTRAEPITELIAL		No
		1366	37	2023-07-22	Negativo Inflamatorio Bac++		No
		1367	37	2023-11-06	Negativo Inflamatorio Bac++		No
		1368	37	2023-06-21	NEGATIVO PARA LESION INTRAEPITELIAL		No
		1369	37	2023-03-28	Negativo Inflamatorio Bac++		No
		1370	37	2023-12-08	NEGATIVO PARA LESION INTRAEPITELIAL		No
		1371	37	2023-01-13	NEGATIVO PARA LESION INTRAEPITELIAL		No
		1372	37	2023-09-08	NEGATIVO PARA LESION INTRAEPITELIAL		No
		1373	37	2023-08-10	NEGATIVO PARA LESION INTRAEPITELIAL		No
		1374	37	2023-11-13	NEGATIVO PARA LESION INTRAEPITELIAL	2022-02-28	No	LESION INTRAEPITELIAL DE ALTO GRADO	2022-03-16		NEOPLASIA INTRAEPITELIAL ESCAMOSA DE ALTO GRADO (NIC II)
		1375	37	2023-12-18	NEGATIVO A NEOPLASIA		No
		1376	37	2023-06-14	NEGATIVO PARA LESION INTRAEPITELIAL		No
		1377	37	2023-03-13	NEGATIVO PARA LESION INTRAEPITELIAL		No
		1378	37	2023-11-13	NEGATIVO PARA LESION INTRAEPITELIAL		No
		1379	37	2023-01-09	NEGATIVO PARA LESION INTRAEPITELIAL		No
		1380	37	2023-08-08	NEGATIVO PARA LESION INTRAEPITELIAL		No
		1381	37	2023-10-19	Negativo Inflamatorio Bac++		No
		1382	37	2023-10-16	NEGATIVO PARA LESION INTRAEPITELIAL		No
		1383	37	2023-01-12	Negativo Inflamatorio Bac++		No
		1384	37	2023-03-23	NEGATIVO PARA LESION INTRAEPITELIAL		No
		1385	37	2023-10-03	NEGATIVO PARA LESION INTRAEPITELIAL		No
		1386	37	2023-05-03			No
		1387	37	2023-09-27	NEGATIVO PARA LESION INTRAEPITELIAL		No
		1388	37	2023-01-11	NEGATIVO PARA LESION INTRAEPITELIAL		No
		1389	37	2023-10-25	(LIEBG) LESION ESCAMOSA INTRAEPITELIAL DE BAJO GRADO	2023-11-09	Sí	LESION INTRAEPITELIAL DE BAJO GRADO	2023-11-09		NEOPLASIA INTRAEPITELIAL ESCAMOSA DE BAJO GRADO (NIC I)
		1390	37	2023-05-31	NEGATIVO PARA LESION INTRAEPITELIAL		No
		1391	37	2023-07-26	NEGATIVO PARA LESION INTRAEPITELIAL		No
		1392	37	2023-08-21	NEGATIVO A NEOPLASIA		No
		1393	37	2023-05-03	NEGATIVO PARA LESION INTRAEPITELIAL		No
		1394	37	2023-10-03	(LIEBG) LESION ESCAMOSA INTRAEPITELIAL DE BAJO GRADO		No
		1395	37	2023-06-26			No
		1396	37	2023-12-09			No
		1397	37	2023-02-21	NEGATIVO PARA LESION INTRAEPITELIAL		No
		1398	37	2023-08-14			No
		1399	37	2023-10-18	Negativo Inflamatorio Bac++		No
		1400	37	2023-06-14	Negativo Inflamatorio Bac++		No
		1401	37	2023-06-02	Negativo Inflamatorio Bac++		No
		1402	37	2023-08-25	NEGATIVO PARA LESION INTRAEPITELIAL		No
		1403	37	2023-03-16	Negativo Inflamatorio Bac++		No
		1404	37	2023-04-10	NEGATIVO PARA LESION INTRAEPITELIAL		No
		1405	37	2023-08-24			No
		1406	37	2023-09-27	NEGATIVO PARA LESION INTRAEPITELIAL		No
		1407	37	2023-06-08	NEGATIVO PARA LESION INTRAEPITELIAL		No
		1408	37	2023-03-27			No
		1409	37	2023-07-17	NEGATIVO PARA LESION INTRAEPITELIAL		No
		1410	37	2023-06-08	NEGATIVO PARA LESION INTRAEPITELIAL		No
		1411	37	2023-07-25	Negativo Inflamatorio Bac++		No
		1412	37	2023-04-21	NEGATIVO PARA LESION INTRAEPITELIAL		No
		1413	37	2023-10-20	Negativo Inflamatorio Bac++		No
		1414	37	2023-05-09	NEGATIVO PARA LESION INTRAEPITELIAL		No
		1415	37	2023-07-03	Negativo Inflamatorio Bac++		No
		1416	37	2023-10-17	Negativo Inflamatorio Bac++		No
		1417	37	2023-03-21			No
		1418	37	2023-11-13	NEGATIVO PARA LESION INTRAEPITELIAL		No
		1419	37	2023-05-24			No
		1420	37	2023-09-29			No
		1421	37	2023-10-27	NEGATIVO PARA LESION INTRAEPITELIAL		No
		1422	37	2023-10-06			No
		1423	38	2023-09-18	Negativo Inflamatorio Bac++		No
		1424	38	2023-04-14	Negativo Inflamatorio Bac++		No
		1425	38	2023-08-17	Negativo Inflamatorio Bac++		No
		1426	38	2023-01-27	NEGATIVO A NEOPLASIA		No
		1427	38	2023-07-27	Negativo Inflamatorio Bac++		No
		1428	38	2023-05-08	Negativo Inflamatorio Bac++		No
		1429	38	2023-01-05	NEGATIVO PARA LESION INTRAEPITELIAL		No
		1430	38	2023-01-16	NEGATIVO PARA LESION INTRAEPITELIAL		No
		1431	38	2023-09-29	Negativo Inflamatorio Bac++		No
		1432	38	2023-02-17	NEGATIVO A NEOPLASIA		No
		1433	38	2023-06-27	NEGATIVO PARA LESION INTRAEPITELIAL		No
		1434	38	2023-11-01	NEGATIVO PARA LESION INTRAEPITELIAL		No
		1435	38	2023-08-31	Negativo Inflamatorio Bac++		No
		1436	38	2023-10-25	NEGATIVO PARA LESION INTRAEPITELIAL		No
		1437	38	2023-05-26	Negativo Inflamatorio Bac++		No
		1438	38	2023-03-30	Negativo Inflamatorio Bac++		No
		1439	38	2023-05-16	NEGATIVO PARA LESION INTRAEPITELIAL		No
		1440	38	2023-10-27	NEGATIVO PARA LESION INTRAEPITELIAL		No
		1441	38	2023-03-13	NEGATIVO PARA LESION INTRAEPITELIAL		No
		1442	38	2023-04-14	NEGATIVO PARA LESION INTRAEPITELIAL		No
		1443	38	2023-08-31	Negativo Inflamatorio Bac++		No
		1444	38	2023-10-13			No
		1445	38	2023-11-07	NEGATIVO PARA LESION INTRAEPITELIAL		No
		1446	38	2023-07-26	(LIEBG) LESION ESCAMOSA INTRAEPITELIAL DE BAJO GRADO	2023-09-06	Sí	LESION INTRAEPITELIAL DE BAJO GRADO	2023-09-06		NEOPLASIA INTRAEPITELIAL ESCAMOSA DE BAJO GRADO (NIC I)
		1447	38	2023-11-29	NEGATIVO PARA LESION INTRAEPITELIAL		No
		1448	38	2023-11-01	NEGATIVO PARA LESION INTRAEPITELIAL		No
		1449	38	2023-11-29	Negativo Inflamatorio Bac++		No
		1450	38	2023-05-18	NEGATIVO PARA LESION INTRAEPITELIAL		No
		1451	38	2023-04-19	Negativo Inflamatorio Bac++		No
		1452	38	2023-07-17	NEGATIVO PARA LESION INTRAEPITELIAL		No
		1453	38	2023-10-20	Negativo Inflamatorio Bac++		No
		1454	38	2023-07-05	Negativo Inflamatorio Bac++		No
		1455	38	2023-04-25	NEGATIVO PARA LESION INTRAEPITELIAL		No
		1456	38	2023-03-09	NEGATIVO A NEOPLASIA		No
		1457	38	2023-07-17	NEGATIVO PARA LESION INTRAEPITELIAL		No
		1458	38	2023-06-27	Negativo Inflamatorio Bac++		No
		1459	38	2023-03-28	NEGATIVO A NEOPLASIA		No
		1460	38	2023-11-30	NEGATIVO PARA LESION INTRAEPITELIAL		No
		1461	38	2023-06-28			No
		1462	38	2023-08-30	NEGATIVO PARA LESION INTRAEPITELIAL		No
		1463	38	2023-05-25	NEGATIVO PARA LESION INTRAEPITELIAL		No
		1464	38	2023-06-02	Negativo Inflamatorio Bac++		No
		1465	38	2023-04-04	NEGATIVO PARA LESION INTRAEPITELIAL		No
		1466	38	2023-12-05	NEGATIVO PARA LESION INTRAEPITELIAL		No
		1467	38	2023-03-11	Negativo Inflamatorio Bac++		No
		1468	38	2023-01-03	Negativo Inflamatorio Bac++		No
		1469	38	2023-03-13	NEGATIVO A NEOPLASIA		No
		1470	38	2023-04-21	NEGATIVO PARA LESION INTRAEPITELIAL		No
		1471	38	2023-10-11	Negativo Inflamatorio Bac++		No
		1472	38	2023-10-23	Negativo Inflamatorio Bac++		No
		1473	38	2023-08-25	NEGATIVO PARA LESION INTRAEPITELIAL		No
		1474	38	2023-05-04	Negativo Inflamatorio Bac++		No
		1475	38	2023-07-20	Negativo Inflamatorio Bac++		No
		1476	38	2023-09-08	NEGATIVO PARA LESION INTRAEPITELIAL		No
		1477	38	2023-12-08	NEGATIVO PARA LESION INTRAEPITELIAL		No
		1478	38	2023-05-15	NEGATIVO PARA LESION INTRAEPITELIAL		No
		1479	38	2023-11-02	NEGATIVO PARA LESION INTRAEPITELIAL		No
		1480	38	2023-04-05	NEGATIVO PARA LESION INTRAEPITELIAL		No
		1481	38	2023-08-29	NEGATIVO PARA LESION INTRAEPITELIAL		No
		1482	38	2023-06-12	Negativo Inflamatorio Bac++		No
		1483	38	2023-07-03			No
		1484	38	2023-03-07	NEGATIVO PARA LESION INTRAEPITELIAL		No
		1485	38	2023-09-21			No
		1486	38	2023-11-16			No
		1487	38	2023-08-29	NEGATIVO PARA LESION INTRAEPITELIAL		No
		1488	38	2023-06-23	NEGATIVO PARA LESION INTRAEPITELIAL		No
		1489	38	2023-07-20	NEGATIVO PARA LESION INTRAEPITELIAL		No
		1490	38	2023-07-19	NEGATIVO PARA LESION INTRAEPITELIAL		No
		1491	38	2023-10-11			No
		1492	38	2023-04-19	Negativo Inflamatorio Bac++		No
		1493	38	2023-03-15	NEGATIVO PARA LESION INTRAEPITELIAL		No
		1494	38	2023-09-26	Negativo Inflamatorio Bac++		No
		1495	38	2023-08-17	Negativo Inflamatorio Bac++		No
		1496	38	2023-06-12	Negativo Inflamatorio Bac++		No
		1497	38	2023-02-13	NEGATIVO PARA LESION INTRAEPITELIAL		No
		1498	38	2023-02-07	NEGATIVO A NEOPLASIA		No
		1499	38	2023-11-01	NEGATIVO PARA LESION INTRAEPITELIAL	2021-06-18	No	LESION INTRAEPITELIAL DE BAJO GRADO			NEOPLASIA INTRAEPITELIAL ESCAMOSA DE BAJO GRADO (NIC I)
		1500	38	2023-11-13	NEGATIVO PARA LESION INTRAEPITELIAL		No
		1501	38	2023-04-04	Negativo Inflamatorio Bac++		No
		1502	38	2023-07-11	NEGATIVO PARA LESION INTRAEPITELIAL		No
		1503	38	2023-08-30	NEGATIVO PARA LESION INTRAEPITELIAL		No
		1504	38	2023-03-13	NEGATIVO PARA LESION INTRAEPITELIAL		No
		1505	38	2023-04-19	Negativo Inflamatorio Bac++		No
		1506	38	2023-09-29	Negativo Inflamatorio Bac++		No
		1507	38	2023-02-02	NEGATIVO PARA LESION INTRAEPITELIAL		No
		1508	38	2023-04-24	NEGATIVO PARA LESION INTRAEPITELIAL		No
		1509	38	2023-10-18	Negativo Inflamatorio Bac++		No
		1510	38	2023-08-23	Negativo Inflamatorio Bac++		No
		1511	38	2023-08-24	NEGATIVO PARA LESION INTRAEPITELIAL		No
		1512	38	2023-10-17	Negativo Inflamatorio Bac++		No
		1513	38	2023-07-20	Negativo Inflamatorio Bac++		No
		1514	38	2023-11-08	Negativo Inflamatorio Bac++		No
		1515	38	2023-08-24	NEGATIVO PARA LESION INTRAEPITELIAL		No
		1516	38	2023-06-07	Negativo Inflamatorio Bac++		No
		1517	38	2023-03-28	NEGATIVO A NEOPLASIA		No
		1518	38	2023-07-06	Negativo Inflamatorio Bac++		No
		1519	38	2023-03-22	NEGATIVO PARA LESION INTRAEPITELIAL		No
		1520	38	2023-09-14	NEGATIVO PARA LESION INTRAEPITELIAL		No
		1521	38	2023-03-09	NEGATIVO PARA LESION INTRAEPITELIAL		No
		1522	38	2023-06-06	NEGATIVO PARA LESION INTRAEPITELIAL		No
		1523	38	2023-08-25	NEGATIVO PARA LESION INTRAEPITELIAL		No
		1524	38	2023-03-14	NEGATIVO A NEOPLASIA		No
		1525	38	2023-07-04	Negativo Inflamatorio Bac++		No
		1526	38	2023-02-27	NEGATIVO PARA LESION INTRAEPITELIAL		No
		1527	38	2023-09-11	Negativo Inflamatorio Bac++		No
		1528	38	2023-12-07	NEGATIVO PARA LESION INTRAEPITELIAL		No
		1529	38	2023-05-27	Negativo Inflamatorio Bac++		No
		1530	38	2023-12-21	NEGATIVO PARA LESION INTRAEPITELIAL		No
		1531	38	2023-03-15	NEGATIVO PARA LESION INTRAEPITELIAL		No
		1532	38	2023-02-23	Negativo Inflamatorio Bac++		No
		1533	38	2023-06-30	Negativo Inflamatorio Bac++		No
		1534	38	2023-03-28	NEGATIVO PARA LESION INTRAEPITELIAL		No
		1535	38	2023-10-25	NEGATIVO PARA LESION INTRAEPITELIAL		No
		1536	38	2023-03-17	NEGATIVO PARA LESION INTRAEPITELIAL		No
		1537	38	2023-12-22	Negativo Inflamatorio Bac++		No
		1538	38	2023-08-24	NEGATIVO PARA LESION INTRAEPITELIAL		No
		1539	38	2023-03-28	NEGATIVO PARA LESION INTRAEPITELIAL		No
		1540	38	2023-11-10	NEGATIVO PARA LESION INTRAEPITELIAL		No
		1541	38	2023-08-29	NEGATIVO PARA LESION INTRAEPITELIAL		No
		1542	38	2023-07-21	Negativo Inflamatorio Bac++		No
		1543	38	2023-11-27	Negativo Inflamatorio Bac++		No
		1544	38	2023-06-26	NEGATIVO PARA LESION INTRAEPITELIAL		No
		1545	38	2023-10-18	(LIEBG) LESION ESCAMOSA INTRAEPITELIAL DE BAJO GRADO	2023-11-06	Sí	LESION INTRAEPITELIAL DE BAJO GRADO	2023-11-06		NEOPLASIA INTRAEPITELIAL GLANDULAR DE ALTO GRADO (NIGAG II)
		1546	38	2023-10-17	Negativo Inflamatorio Bac++		No
		1547	38	2023-04-20	NEGATIVO PARA LESION INTRAEPITELIAL		No
		1548	38	2023-08-21			No
		1549	38	2023-03-24			No
		1550	38	2023-10-03	NEGATIVO PARA LESION INTRAEPITELIAL		No
		1551	38	2023-10-18	Negativo Inflamatorio Bac++		No
		1552	38	2023-05-08	Negativo Inflamatorio Bac++		No
		1553	38	2023-06-01	NEGATIVO PARA LESION INTRAEPITELIAL	2022-02-04	No	LESION INTRAEPITELIAL DE BAJO GRADO	2022-02-04		NEOPLASIA INTRAEPITELIAL ESCAMOSA DE ALTO GRADO (NIC II)
		1554	38	2023-05-05	Negativo Inflamatorio Bac++		No
		1555	38	2023-08-08	NEGATIVO PARA LESION INTRAEPITELIAL		No
		1556	38	2023-03-16	Negativo Inflamatorio Bac++		No
		1557	38	2023-06-08	NEGATIVO A NEOPLASIA		No
		1558	38	2023-10-03	NEGATIVO A NEOPLASIA		No
		1559	38	2023-11-01	NEGATIVO PARA LESION INTRAEPITELIAL		No
		1560	38	2023-08-22	NEGATIVO PARA LESION INTRAEPITELIAL		No
		1561	38	2023-05-09	Negativo Inflamatorio Bac++		No
		1562	38	2023-10-19	Negativo Inflamatorio Bac++		No
		1563	38	2023-12-12	Negativo Inflamatorio Bac++		No
		1564	38	2023-10-02	Negativo Inflamatorio Bac++		No
		1565	38	2023-01-13	Negativo Inflamatorio Bac++		No
		1566	38	2023-04-03	NEGATIVO PARA LESION INTRAEPITELIAL		No
		1567	38	2023-03-30	Negativo Inflamatorio Bac++		No
		1568	38	2023-08-24	Negativo Inflamatorio Bac++		No
		1569	38	2023-07-26	NEGATIVO PARA LESION INTRAEPITELIAL		No
		1570	38	2023-01-30	NEGATIVO PARA LESION INTRAEPITELIAL		No
		1571	38	2023-07-04	Negativo Inflamatorio Bac++	2023-11-16	Sí	ALTERACIONES INFLAMATORIAS INESPECIFICAS	2023-11-16		NEOPLASIA INTRAEPITELIAL ESCAMOSA DE BAJO GRADO (NIC I)
		1572	38	2023-06-14	Negativo Inflamatorio Bac++		No
		1573	38	2023-01-23	NEGATIVO PARA LESION INTRAEPITELIAL		No
		1574	38	2023-12-04	Negativo Inflamatorio Bac++		No
		1575	38	2023-10-20	Negativo Inflamatorio Bac++		No
		1576	38	2023-04-20	NEGATIVO PARA LESION INTRAEPITELIAL		No
		1577	38	2023-04-20	NEGATIVO PARA LESION INTRAEPITELIAL	2022-07-07	No	LESION INTRAEPITELIAL DE BAJO GRADO	2022-08-04		NEOPLASIA INTRAEPITELIAL ESCAMOSA DE BAJO GRADO (NIC I)
		1578	38	2023-08-07	Negativo Inflamatorio Bac++		No
		1579	38	2023-08-21	NEGATIVO PARA LESION INTRAEPITELIAL		No
		1580	38	2023-03-17	Negativo Inflamatorio Bac++		No
		1581	38	2023-12-11			No
		1582	38	2023-10-17	NEGATIVO PARA LESION INTRAEPITELIAL		No
		1583	38	2023-05-19	Negativo Inflamatorio Bac++		No
		1584	38	2023-10-23	Negativo Inflamatorio Bac++		No
		1585	38	2023-05-12	Negativo Inflamatorio Bac++		No
		1586	38	2023-03-06	NEGATIVO PARA LESION INTRAEPITELIAL		No
		1587	38	2023-12-12	Negativo Inflamatorio Bac++		No
		1588	38	2023-07-27	(LIEBG) LESION ESCAMOSA INTRAEPITELIAL DE BAJO GRADO		No
		1589	38	2023-08-29	NEGATIVO PARA LESION INTRAEPITELIAL		No
		1590	38	2023-01-27	Negativo Inflamatorio Bac++		No
		1591	38	2023-08-28	NEGATIVO PARA LESION INTRAEPITELIAL		No
		1592	38	2023-08-07	Negativo Inflamatorio Bac++		No
		1593	38	2023-01-13	NEGATIVO PARA LESION INTRAEPITELIAL		No
		1594	38	2023-02-09	NEGATIVO PARA LESION INTRAEPITELIAL		No
		1595	38	2023-05-24	Negativo Inflamatorio Bac++		No
		1596	38	2023-10-20	Negativo Inflamatorio Bac++		No
		1597	38	2023-05-15	NEGATIVO PARA LESION INTRAEPITELIAL		No
		1598	38	2023-05-09	NEGATIVO PARA LESION INTRAEPITELIAL		No
		1599	38	2023-03-24	NEGATIVO PARA LESION INTRAEPITELIAL		No
		1600	38	2023-08-18	Negativo Inflamatorio Bac++		No
		1601	38	2023-08-08	(AGC) CELULAS GLANDULARES ATIPICAS REACTIVAS	2023-09-08	Sí	LESION INTRAEPITELIAL DE ALTO GRADO	2023-09-25
		1602	38	2023-09-05	Negativo Inflamatorio Bac++		No
		1603	38	2023-09-27	NEGATIVO PARA LESION INTRAEPITELIAL		No
		1604	38	2023-02-17			No
		1605	38	2023-10-12	NEGATIVO PARA LESION INTRAEPITELIAL		No
		1606	38	2023-10-19	NEGATIVO PARA LESION INTRAEPITELIAL		No
		1607	38	2023-06-01	NEGATIVO PARA LESION INTRAEPITELIAL		No
		1608	38	2023-11-24	Negativo Inflamatorio Bac++		No
		1609	38	2023-10-23	NEGATIVO PARA LESION INTRAEPITELIAL		No
		1610	38	2023-11-27	Negativo Inflamatorio Bac++		No
		1611	38	2023-02-28	Negativo Inflamatorio Bac++		No
		1612	38	2023-06-16	NEGATIVO PARA LESION INTRAEPITELIAL		No
		1613	38	2023-10-25	Negativo Inflamatorio Bac++		No
		1614	38	2023-08-25	NEGATIVO PARA LESION INTRAEPITELIAL		No
		1615	38	2023-03-06	NEGATIVO PARA LESION INTRAEPITELIAL		No
		1616	38	2023-01-06	NEGATIVO PARA LESION INTRAEPITELIAL		No
		1617	38	2023-04-13	NEGATIVO PARA LESION INTRAEPITELIAL		No
		1618	38	2023-04-26	NEGATIVO A NEOPLASIA		No
		1619	38	2023-11-01	NEGATIVO PARA LESION INTRAEPITELIAL		No
		1620	38	2023-07-06	Negativo Inflamatorio Bac++		No
		1621	38	2023-08-21	NEGATIVO PARA LESION INTRAEPITELIAL		No
		1622	38	2023-09-04	NEGATIVO PARA LESION INTRAEPITELIAL		No
		1623	38	2023-04-10	NEGATIVO PARA LESION INTRAEPITELIAL		No
		1624	38	2023-04-13	NEGATIVO PARA LESION INTRAEPITELIAL		No
		1625	38	2023-07-04	Negativo Inflamatorio Bac++		No
		1626	38	2023-11-09	NEGATIVO PARA LESION INTRAEPITELIAL		No
		1627	38	2023-03-16	NEGATIVO PARA LESION INTRAEPITELIAL		No
		1628	38	2023-10-23	NEGATIVO PARA LESION INTRAEPITELIAL		No
		1629	38	2023-10-03	NEGATIVO PARA LESION INTRAEPITELIAL		No
		1630	38	2023-10-03	NEGATIVO PARA LESION INTRAEPITELIAL		No
		1631	38	2023-08-08	(LIEBG) LESION ESCAMOSA INTRAEPITELIAL DE BAJO GRADO		No
		1632	38	2023-07-10	Negativo Inflamatorio Bac++		No
		1633	38	2023-05-09	NEGATIVO PARA LESION INTRAEPITELIAL		No
		1634	38	2023-08-21	NEGATIVO A NEOPLASIA		No
		1635	38	2023-12-15	NEGATIVO PARA LESION INTRAEPITELIAL		No
		1636	38	2023-01-30	NEGATIVO PARA LESION INTRAEPITELIAL		No
		1637	38	2023-03-22	NEGATIVO PARA LESION INTRAEPITELIAL		No
		1638	38	2023-03-09			No
		1639	38	2023-09-01	Negativo Inflamatorio Bac++		No
		1640	38	2023-01-16			No
		1641	38	2023-07-12	Negativo Inflamatorio Bac++		No
		1642	38	2023-03-22	NEGATIVO PARA LESION INTRAEPITELIAL		No
		1643	38	2023-04-28			No
		1644	38	2023-10-20	Negativo Inflamatorio Bac++		No
		1645	38	2023-07-17	NEGATIVO PARA LESION INTRAEPITELIAL		No
		1646	38	2023-11-03	NEGATIVO PARA LESION INTRAEPITELIAL		No
		1647	38	2023-07-19	NEGATIVO PARA LESION INTRAEPITELIAL		No
		1648	38	2023-06-08	NEGATIVO PARA LESION INTRAEPITELIAL		No
		1649	38	2023-06-13	Negativo Inflamatorio Bac++		No
		1650	38	2023-06-21	Negativo Inflamatorio Bac++		No
		1651	38	2023-03-01	NEGATIVO PARA LESION INTRAEPITELIAL		No
		1652	38	2023-05-03	NEGATIVO A NEOPLASIA		No
		1653	38	2023-05-17	Negativo Inflamatorio Bac++		No
		1654	38	2023-10-12	Negativo Inflamatorio Bac++		No
		1655	38	2023-05-24	Negativo Inflamatorio Bac++		No
		1656	38	2023-09-07	NEGATIVO PARA LESION INTRAEPITELIAL		No
		1657	38	2023-12-07	NEGATIVO PARA LESION INTRAEPITELIAL		No
		1658	38	2023-06-30	NEGATIVO PARA LESION INTRAEPITELIAL		No
		1659	38	2023-01-12			No
		1660	38	2023-10-16	NEGATIVO PARA LESION INTRAEPITELIAL		No
		1661	38	2023-03-14	NEGATIVO A NEOPLASIA		No
		1662	38	2023-11-09	NEGATIVO PARA LESION INTRAEPITELIAL		No
		1663	38	2023-05-15	NEGATIVO PARA LESION INTRAEPITELIAL		No
		1664	38	2023-02-15	NEGATIVO PARA LESION INTRAEPITELIAL		No
		1665	38	2023-04-21			No
		1666	38	2023-07-03			No
		1667	38	2023-10-25	(LIEBG) LESION ESCAMOSA INTRAEPITELIAL DE BAJO GRADO	2023-11-13	Sí	LESION INTRAEPITELIAL DE ALTO GRADO
		1668	38	2023-11-01	NEGATIVO PARA LESION INTRAEPITELIAL		No
		1669	38	2023-07-25	NEGATIVO PARA LESION INTRAEPITELIAL		No
		1670	38	2023-05-03	NEGATIVO PARA LESION INTRAEPITELIAL		No
		1671	38	2023-06-19	NEGATIVO PARA LESION INTRAEPITELIAL		No
		1672	38	2023-02-02	NEGATIVO A NEOPLASIA		No
		1673	38	2023-03-02	NEGATIVO A NEOPLASIA		No
		1674	38	2023-11-29	Negativo Inflamatorio Bac++		No
		1675	38	2023-07-26	Negativo Inflamatorio Bac++		No
		1676	38	2023-09-08	NEGATIVO PARA LESION INTRAEPITELIAL		No
		1677	38	2023-12-14	(LIEAG) LESION ESCAMOSA INTRAEPITELIAL DE ALTO GRADO	2024-01-10	Sí	LESION INTRAEPITELIAL DE BAJO GRADO	2024-01-25		NEOPLASIA INTRAEPITELIAL ESCAMOSA DE ALTO GRADO (NIC II)
		1678	38	2023-06-19	Negativo Inflamatorio Bac++		No
		1679	38	2023-05-22	NEGATIVO PARA LESION INTRAEPITELIAL		No
		1680	38	2023-04-25	NEGATIVO PARA LESION INTRAEPITELIAL		No
		1681	38	2023-05-09	NEGATIVO PARA LESION INTRAEPITELIAL		No
		1682	38	2023-04-05	NEGATIVO PARA LESION INTRAEPITELIAL		No
		1683	38	2023-07-17	NEGATIVO PARA LESION INTRAEPITELIAL		No
		1684	38	2023-05-06	Negativo Inflamatorio Bac++		No
		1685	38	2023-10-20	NEGATIVO PARA LESION INTRAEPITELIAL		No
		1686	38	2023-05-09	NEGATIVO PARA LESION INTRAEPITELIAL		No
		1687	38	2023-07-04	NEGATIVO PARA LESION INTRAEPITELIAL		No
		1688	38	2023-09-22	Negativo Inflamatorio Bac++		No
		1689	38	2023-02-02	Negativo Inflamatorio Bac++		No
		1690	38	2023-04-05	Negativo Inflamatorio Bac++		No
		1691	38	2023-05-18	NEGATIVO PARA LESION INTRAEPITELIAL		No
		1692	38	2023-02-17	NEGATIVO A NEOPLASIA		No
		1693	38	2023-11-09	NEGATIVO PARA LESION INTRAEPITELIAL		No
		1694	38	2023-11-13	NEGATIVO PARA LESION INTRAEPITELIAL		No
		1695	38	2023-10-06	NEGATIVO PARA LESION INTRAEPITELIAL		No
		1696	38	2023-06-21	Negativo Inflamatorio Bac++		No
		1697	38	2023-05-24	NEGATIVO PARA LESION INTRAEPITELIAL		No
		1698	38	2023-03-27			No
		1699	38	2023-03-13	NEGATIVO PARA LESION INTRAEPITELIAL		No
		1700	38	2023-09-01	Negativo Inflamatorio Bac++		No
		1701	38	2023-09-13	NEGATIVO PARA LESION INTRAEPITELIAL		No
		1702	38	2023-10-27			No
		1703	38	2023-08-03	NEGATIVO PARA LESION INTRAEPITELIAL		No
		1704	38	2023-10-13	(LIEBG) LESION ESCAMOSA INTRAEPITELIAL DE BAJO GRADO	2023-11-07	Sí	LESION INTRAEPITELIAL DE ALTO GRADO	2023-11-07		NEOPLASIA INTRAEPITELIAL ESCAMOSA DE ALTO GRADO (NIC II)
		1705	38	2023-05-19			No
		1706	38	2023-08-22	Negativo Inflamatorio Bac++		No
		1707	38	2023-01-24	NEGATIVO PARA LESION INTRAEPITELIAL		No
		1708	38	2023-07-20	NEGATIVO PARA LESION INTRAEPITELIAL		No
		1709	38	2023-02-22	NEGATIVO PARA LESION INTRAEPITELIAL		No
		1710	38	2023-10-09			No
		1711	38	2023-06-07	NEGATIVO PARA LESION INTRAEPITELIAL		No
		1712	38	2023-11-01	NEGATIVO PARA LESION INTRAEPITELIAL		No
		1713	38	2023-10-23	Negativo Inflamatorio Bac++		No
		1714	38	2023-11-02	NEGATIVO PARA LESION INTRAEPITELIAL		No
		1715	38	2023-09-08			No
		1716	38	2023-01-23			No
		1717	38	2023-04-04	Negativo Inflamatorio Bac++		No
		1718	38	2023-12-15	NEGATIVO PARA LESION INTRAEPITELIAL		No
		1719	38	2023-09-06	Negativo Inflamatorio Bac++		No
		1720	38	2023-05-23	Negativo Inflamatorio Bac++		No
		1721	38	2023-07-17	NEGATIVO PARA LESION INTRAEPITELIAL		No
		1722	38	2023-10-20	Negativo Inflamatorio Bac++		No
		1723	38	2023-03-24	NEGATIVO PARA LESION INTRAEPITELIAL		No
		1724	38	2023-02-02	NEGATIVO A NEOPLASIA		No
		1725	38	2023-09-26			No
		1726	38	2023-10-05			No
		1727	38	2023-07-07			No
		1728	38	2023-10-12	NEGATIVO PARA LESION INTRAEPITELIAL		No
		1729	38	2023-01-30	NEGATIVO PARA LESION INTRAEPITELIAL		No
		1730	38	2023-07-12	Negativo Inflamatorio Bac++		No
		1731	38	2023-03-09	NEGATIVO A NEOPLASIA		No
		1732	38	2023-10-05	(LIEBG) LESION ESCAMOSA INTRAEPITELIAL DE BAJO GRADO	2023-10-18	Sí	LESION INTRAEPITELIAL DE ALTO GRADO			NEOPLASIA INTRAEPITELIAL ESCAMOSA DE BAJO GRADO (NIC I)
		1733	38	2023-12-11			No
		1734	38	2023-07-14			No
		1735	38	2023-06-22	Negativo Inflamatorio Bac++		No
		1736	38	2023-11-15	Negativo Inflamatorio Bac++		No
		1737	38	2023-10-20	NEGATIVO PARA LESION INTRAEPITELIAL		No
		1738	38	2023-04-15	Negativo Inflamatorio Bac++		No
		1739	38	2023-05-16	NEGATIVO PARA LESION INTRAEPITELIAL		No
		1740	38	2023-05-09	NEGATIVO PARA LESION INTRAEPITELIAL		No
		1741	38	2023-08-24	NEGATIVO PARA LESION INTRAEPITELIAL		No
		1742	38	2023-05-08			No
		1743	38	2023-05-12	Negativo Inflamatorio Bac++		No
		1744	38	2023-12-05	NEGATIVO PARA LESION INTRAEPITELIAL		No
		1745	38	2023-10-19	NEGATIVO PARA LESION INTRAEPITELIAL		No
		1746	38	2023-02-20	NEGATIVO PARA LESION INTRAEPITELIAL		No
		1747	38	2023-10-19	Negativo Inflamatorio Bac++		No
		1748	38	2023-08-24	Negativo Inflamatorio Bac++		No
		1749	38	2023-06-06	NEGATIVO PARA LESION INTRAEPITELIAL		No
		1750	38	2023-05-22	NEGATIVO PARA LESION INTRAEPITELIAL		No
		1751	38	2023-09-26	NEGATIVO PARA LESION INTRAEPITELIAL		No
		1752	38	2023-06-16	NEGATIVO PARA LESION INTRAEPITELIAL		No
		1753	38	2023-04-14			No
		1754	38	2023-08-22	Negativo Inflamatorio Bac++		No
		1755	38	2023-07-31	NEGATIVO PARA LESION INTRAEPITELIAL		No
		1756	38	2023-09-13	NEGATIVO PARA LESION INTRAEPITELIAL		No
		1757	38	2023-12-19	NEGATIVO PARA LESION INTRAEPITELIAL		No
		1758	38	2023-09-18	Negativo Inflamatorio Bac++		No
		1759	38	2023-10-13	NEGATIVO PARA LESION INTRAEPITELIAL		No
		1760	38	2023-06-14	NEGATIVO PARA LESION INTRAEPITELIAL		No
		1761	38	2023-05-19	Negativo Inflamatorio Bac++		No
		1762	38	2023-05-09	NEGATIVO PARA LESION INTRAEPITELIAL		No
		1763	38	2023-11-09	Negativo Inflamatorio Bac++		No
		1764	38	2023-09-28	NEGATIVO PARA LESION INTRAEPITELIAL		No
		1765	38	2023-05-05	NEGATIVO PARA LESION INTRAEPITELIAL		No
		1766	38	2023-04-28	NEGATIVO PARA LESION INTRAEPITELIAL		No
		1767	38	2023-12-29	Negativo Inflamatorio Bac++		No
		1768	38	2023-03-27	Negativo Inflamatorio Bac++		No
		1769	38	2023-03-14	NEGATIVO A NEOPLASIA		No
		1770	38	2023-07-12	NEGATIVO PARA LESION INTRAEPITELIAL		No
		1771	38	2023-08-17	(LIEBG) LESION ESCAMOSA INTRAEPITELIAL DE BAJO GRADO		No
		1772	38	2023-05-23	Negativo Inflamatorio Bac++		No
		1773	38	2023-09-28	NEGATIVO PARA LESION INTRAEPITELIAL		No
		1774	38	2023-04-20	NEGATIVO PARA LESION INTRAEPITELIAL		No
		1775	38	2023-10-09	Negativo Inflamatorio Bac++		No
		1776	38	2023-10-11	NEGATIVO PARA LESION INTRAEPITELIAL		No
		1777	38	2023-10-05	(LIEAG) LESION ESCAMOSA INTRAEPITELIAL DE ALTO GRADO	2023-10-06	Sí	LESION INTRAEPITELIAL DE ALTO GRADO	2023-10-18		NEOPLASIA INTRAEPITELIAL ESCAMOSA DE ALTO GRADO (NIC III) CON O SIN VPH
		1778	38	2023-03-09	(LIEAG) LESION ESCAMOSA INTRAEPITELIAL DE ALTO GRADO	2023-03-30	Sí	LESION INTRAEPITELIAL DE ALTO GRADO	2023-03-30		NEOPLASIA INTRAEPITELIAL ESCAMOSA DE ALTO GRADO (NIC III) CON O SIN VPH
		1779	38	2023-03-30	Negativo Inflamatorio Bac++		No
		1780	38	2023-07-11	NEGATIVO PARA LESION INTRAEPITELIAL		No
		1781	38	2023-11-08	Negativo Inflamatorio Bac++		No
		1782	38	2023-04-19	NEGATIVO PARA LESION INTRAEPITELIAL		No
		1783	38	2023-03-23	Negativo Inflamatorio Bac++		No
		1784	38	2023-10-20	NEGATIVO PARA LESION INTRAEPITELIAL		No
		1785	38	2023-12-08	NEGATIVO PARA LESION INTRAEPITELIAL		No
		1786	38	2023-10-02	Negativo Inflamatorio Bac++		No
		1787	38	2023-01-11	(LIEAG) LESION ESCAMOSA INTRAEPITELIAL DE ALTO GRADO		No
		1788	38	2023-05-19	Negativo Inflamatorio Bac++		No
		1789	38	2023-07-20	Negativo Inflamatorio Bac++		No
		1790	38	2023-10-04	NEGATIVO PARA LESION INTRAEPITELIAL		No
		1791	38	2023-08-09	NEGATIVO A NEOPLASIA		No
		1792	38	2023-03-27	Negativo Inflamatorio Bac++		No
		1793	38	2023-09-21	(AGC) CELULAS GLANDULARES ATIPICAS SUGESTIVAS DE NEOPLASIA	2023-11-03	Sí	LESION INTRAEPITELIAL DE ALTO GRADO	2023-11-06
		1794	38	2023-03-24	Negativo Inflamatorio Bac++		No
		1795	38	2023-05-18	Negativo Inflamatorio Bac++		No
		1796	38	2023-05-03	NEGATIVO PARA LESION INTRAEPITELIAL		No
		1797	38	2023-03-27	NEGATIVO A NEOPLASIA		No
		1798	38	2023-09-05	Negativo Inflamatorio Bac++		No
		1799	38	2023-08-23	Negativo Inflamatorio Bac++		No
		1800	38	2023-03-08	Negativo Inflamatorio Bac++		No
		1801	38	2023-04-19	(LIEAG) LESION ESCAMOSA INTRAEPITELIAL DE ALTO GRADO		No		2022-10-06		CARCINOMA EPIDERMOIDE SAI
		1802	38	2023-09-04	NEGATIVO PARA LESION INTRAEPITELIAL		No
		1803	38	2023-06-20	Negativo Inflamatorio Bac++		No
		1804	38	2023-05-19	Negativo Inflamatorio Bac++		No
		1805	38	2023-04-11	NEGATIVO PARA LESION INTRAEPITELIAL		No
		1806	38	2023-12-27	NEGATIVO PARA LESION INTRAEPITELIAL		No
		1807	38	2023-10-18	NEGATIVO PARA LESION INTRAEPITELIAL		No
		1808	38	2023-12-11	NEGATIVO PARA LESION INTRAEPITELIAL		No
		1809	38	2023-02-14			No
		1810	38	2023-08-03	NEGATIVO PARA LESION INTRAEPITELIAL		No
		1811	38	2023-09-18	Negativo Inflamatorio Bac++		No
		1812	38	2023-06-09	Negativo Inflamatorio Bac++		No
		1813	38	2023-07-28	Negativo Inflamatorio Bac++		No
		1814	38	2023-08-25	NEGATIVO PARA LESION INTRAEPITELIAL		No
		1815	38	2023-05-25	NEGATIVO PARA LESION INTRAEPITELIAL		No
		1816	38	2023-03-06	NEGATIVO A NEOPLASIA		No
		1817	38	2023-10-06			No
		1818	38	2023-07-10	Negativo Inflamatorio Bac++		No
		1819	38	2023-11-13	NEGATIVO PARA LESION INTRAEPITELIAL		No
		1820	38	2023-10-19	NEGATIVO PARA LESION INTRAEPITELIAL		No
		1821	38	2023-05-18	NEGATIVO PARA LESION INTRAEPITELIAL		No
		1822	38	2023-10-31	Negativo Inflamatorio Bac++		No
		1823	38	2023-10-10	NEGATIVO PARA LESION INTRAEPITELIAL		No
		1824	38	2023-02-07	NEGATIVO A NEOPLASIA		No
		1825	38	2023-07-03	NEGATIVO PARA LESION INTRAEPITELIAL		No
		1826	38	2023-01-05			No
		1827	38	2023-04-20	NEGATIVO PARA LESION INTRAEPITELIAL		No
		1828	38	2023-09-05	Negativo Inflamatorio Bac++		No
		1829	38	2023-11-08	Negativo Inflamatorio Bac++		No
		1830	38	2023-03-13	NEGATIVO A NEOPLASIA		No
		1831	38	2023-05-30	NEGATIVO PARA LESION INTRAEPITELIAL		No
		1832	38	2023-09-27	Negativo Inflamatorio Bac++		No
		1833	38	2023-06-13	Negativo Inflamatorio Bac++		No
		1834	38	2023-11-29	Negativo Inflamatorio Bac++		No
		1835	38	2023-07-27	NEGATIVO PARA LESION INTRAEPITELIAL		No
		1836	38	2023-10-11	(LIEAG) LESION ESCAMOSA INTRAEPITELIAL DE ALTO GRADO	2023-11-02	Sí	LESION INTRAEPITELIAL DE ALTO GRADO
		1837	38	2023-10-19	NEGATIVO PARA LESION INTRAEPITELIAL		No
		1838	38	2023-08-10			No
		1839	38	2023-11-08	NEGATIVO PARA LESION INTRAEPITELIAL		No
		1840	38	2023-10-10	Negativo Inflamatorio Bac++		No
		1841	38	2023-10-09	Negativo Inflamatorio Bac++		No
		1842	38	2023-09-07	Negativo Inflamatorio Bac++		No
		1843	38	2023-03-17	NEGATIVO PARA LESION INTRAEPITELIAL		No
		1844	38	2023-01-27	NEGATIVO PARA LESION INTRAEPITELIAL		No
		1845	38	2023-06-03	Negativo Inflamatorio Bac++		No
		1846	38	2023-05-17	NEGATIVO PARA LESION INTRAEPITELIAL		No
		1847	38	2023-06-05	NEGATIVO PARA LESION INTRAEPITELIAL		No
		1848	38	2023-10-13	Negativo Inflamatorio Bac++		No
		1849	38	2023-10-20	NEGATIVO PARA LESION INTRAEPITELIAL		No
		1850	38	2023-05-23	Negativo Inflamatorio Bac++		No
		1851	38	2023-04-15			No
		1852	38	2023-01-27	NEGATIVO A NEOPLASIA		No
		1853	38	2023-01-27	NEGATIVO A NEOPLASIA		No
		1854	38	2023-08-29	(LIEBG) LESION ESCAMOSA INTRAEPITELIAL DE BAJO GRADO	2023-09-14	Sí	LESION INTRAEPITELIAL DE BAJO GRADO	2023-09-14		NEOPLASIA INTRAEPITELIAL ESCAMOSA DE ALTO GRADO (NIC II)
		1855	38	2023-06-26	Negativo Inflamatorio Bac++		No
		1856	38	2023-09-23	Negativo Inflamatorio Bac++		No
		1857	38	2023-04-26	NEGATIVO PARA LESION INTRAEPITELIAL		No
		1858	38	2023-11-17	Negativo Inflamatorio Bac++		No
		1859	38	2023-06-26	NEGATIVO PARA LESION INTRAEPITELIAL		No
		1860	38	2023-09-05	Negativo Inflamatorio Bac++		No
		1861	38	2023-10-10			No
		1862	38	2023-02-23	NEGATIVO PARA LESION INTRAEPITELIAL		No
		1863	38	2023-06-09	NEGATIVO PARA LESION INTRAEPITELIAL		No
		1864	38	2023-05-24			No
		1865	38	2023-12-11	NEGATIVO PARA LESION INTRAEPITELIAL		No
		1866	38	2023-03-31	Negativo Inflamatorio Bac++		No
		1867	38	2023-06-07	Negativo Inflamatorio Bac++		No
		1868	38	2023-04-03	NEGATIVO PARA LESION INTRAEPITELIAL		No
		1869	38	2023-07-25	NEGATIVO PARA LESION INTRAEPITELIAL		No
		1870	38	2023-03-30	Negativo Inflamatorio Bac++		No
		1871	38	2023-06-06	NEGATIVO PARA LESION INTRAEPITELIAL		No
		1872	38	2023-09-04	Negativo Inflamatorio Bac++		No
		1873	38	2023-12-09	Negativo Inflamatorio Bac++		No
		1874	38	2023-11-01	NEGATIVO PARA LESION INTRAEPITELIAL		No
		1875	38	2023-03-06	Negativo Inflamatorio Bac++		No
		1876	38	2023-02-22	NEGATIVO PARA LESION INTRAEPITELIAL		No
		1877	38	2023-03-14	Negativo Inflamatorio Bac++		No
		1878	38	2023-09-05			No
		1879	38	2023-07-20	NEGATIVO PARA LESION INTRAEPITELIAL		No
		1880	38	2023-08-03	NEGATIVO PARA LESION INTRAEPITELIAL		No
		1881	38	2023-06-30	Negativo Inflamatorio Bac++		No
		1882	38	2023-05-18	NEGATIVO PARA LESION INTRAEPITELIAL		No
		1883	38	2023-04-13	NEGATIVO PARA LESION INTRAEPITELIAL		No
		1884	38	2023-04-28	Negativo Inflamatorio Bac++		No
		1885	38	2023-11-09	NEGATIVO PARA LESION INTRAEPITELIAL		No
		1886	38	2023-12-28	Negativo Inflamatorio Bac++		No
		1887	38	2023-10-25	NEGATIVO PARA LESION INTRAEPITELIAL		No
		1888	38	2023-10-23			No
		1889	38	2023-12-04	Negativo Inflamatorio Bac++		No
		1890	38	2023-06-29	Negativo Inflamatorio Bac++		No
		1891	38	2023-11-09	NEGATIVO PARA LESION INTRAEPITELIAL		No
		1892	38	2023-07-10	NEGATIVO A NEOPLASIA		No
		1893	38	2023-03-16	NEGATIVO PARA LESION INTRAEPITELIAL		No
		1894	38	2023-06-20	Negativo Inflamatorio Bac++		No
		1895	38	2023-07-04			No
		1896	38	2023-04-21	NEGATIVO PARA LESION INTRAEPITELIAL		No
		1897	39	2023-01-17	NEGATIVO PARA LESION INTRAEPITELIAL		No
		1898	39	2023-01-11	NEGATIVO PARA LESION INTRAEPITELIAL		No
		1899	39	2023-12-28	NEGATIVO PARA LESION INTRAEPITELIAL		No
		1900	39	2023-06-05	NEGATIVO PARA LESION INTRAEPITELIAL		No
		1901	39	2023-05-30	NEGATIVO PARA LESION INTRAEPITELIAL		No
		1902	39	2023-04-05	NEGATIVO PARA LESION INTRAEPITELIAL		No
		1903	39	2023-01-12			No
		1904	39	2023-01-27	NEGATIVO PARA LESION INTRAEPITELIAL		No
		1905	39	2023-03-14	(LIEBG) LESION ESCAMOSA INTRAEPITELIAL DE BAJO GRADO	2023-03-31	Sí	LESION INTRAEPITELIAL DE ALTO GRADO	2023-03-31		NEOPLASIA INTRAEPITELIAL ESCAMOSA DE BAJO GRADO (NIC I)
		1906	39	2023-02-28	NEGATIVO PARA LESION INTRAEPITELIAL		No
		1907	39	2023-07-12	(LIEBG) LESION ESCAMOSA INTRAEPITELIAL DE BAJO GRADO	2023-09-05	Sí	LESION INTRAEPITELIAL DE BAJO GRADO	2023-09-15		NEOPLASIA INTRAEPITELIAL ESCAMOSA DE ALTO GRADO (NIC II)
		1908	39	2023-05-11	NEGATIVO PARA LESION INTRAEPITELIAL		No
		1909	39	2023-01-02	NEGATIVO PARA LESION INTRAEPITELIAL		No
		1910	39	2023-07-05	NEGATIVO PARA LESION INTRAEPITELIAL		No
		1911	39	2023-03-13	NEGATIVO PARA LESION INTRAEPITELIAL		No
		1912	39	2023-08-16	Negativo Inflamatorio Bac++		No
		1913	39	2023-07-06	Negativo Inflamatorio Bac++		No
		1914	39	2023-09-28	NEGATIVO PARA LESION INTRAEPITELIAL		No
		1915	39	2023-02-12	NEGATIVO A NEOPLASIA		No
		1916	39	2023-05-19	Negativo Inflamatorio Bac++		No
		1917	39	2023-07-27	NEGATIVO PARA LESION INTRAEPITELIAL		No
		1918	39	2023-05-29	NEGATIVO PARA LESION INTRAEPITELIAL		No
		1919	39	2023-05-03	NEGATIVO A NEOPLASIA		No
		1920	39	2023-10-12	NEGATIVO A NEOPLASIA		No
		1921	39	2023-04-05	NEGATIVO PARA LESION INTRAEPITELIAL		No
		1922	39	2023-07-18	Negativo Inflamatorio Bac++		No
		1923	39	2023-04-20	Negativo Inflamatorio Bac++		No
		1924	39	2023-10-26	(LIEBG) LESION ESCAMOSA INTRAEPITELIAL DE BAJO GRADO		No
		1925	39	2023-10-04	Negativo Inflamatorio Bac++		No
		1926	39	2023-07-03	NEGATIVO PARA LESION INTRAEPITELIAL		No
		1927	39	2023-05-08	NEGATIVO PARA LESION INTRAEPITELIAL		No
		1928	39	2023-10-11	Negativo Inflamatorio Bac++		No
		1929	39	2023-11-02	NEGATIVO PARA LESION INTRAEPITELIAL	2023-02-15	No	LESION INTRAEPITELIAL DE ALTO GRADO	2023-03-01		NEOPLASIA INTRAEPITELIAL ESCAMOSA DE ALTO GRADO (NIC II)
		1930	39	2023-09-08	NEGATIVO PARA LESION INTRAEPITELIAL		No
		1931	39	2023-04-25	Negativo Inflamatorio Bac++		No
		1932	39	2023-01-19	NEGATIVO A NEOPLASIA		No
		1933	39	2023-08-28	NEGATIVO PARA LESION INTRAEPITELIAL		No
		1934	39	2023-08-08	Negativo Inflamatorio Bac++		No
		1935	39	2023-07-03	Negativo Inflamatorio Bac++		No
		1936	39	2023-11-01	NEGATIVO PARA LESION INTRAEPITELIAL		No
		1937	39	2023-07-07	Negativo Inflamatorio Bac++		No
		1938	39	2023-04-10	Negativo Inflamatorio Bac++		No
		1939	39	2023-03-21	Negativo Inflamatorio Bac++		No
		1940	39	2023-03-17	NEGATIVO PARA LESION INTRAEPITELIAL		No
		1941	39	2023-05-19	Negativo Inflamatorio Bac++		No
		1942	39	2023-10-23	Negativo Inflamatorio Bac++		No
		1943	39	2023-01-13			No
		1944	39	2023-08-31	NEGATIVO PARA LESION INTRAEPITELIAL		No
		1945	39	2023-07-03			No
		1946	39	2023-08-29	NEGATIVO PARA LESION INTRAEPITELIAL		No
		1947	39	2023-04-05	NEGATIVO PARA LESION INTRAEPITELIAL		No
		1948	39	2023-02-21	NEGATIVO PARA LESION INTRAEPITELIAL		No
		1949	39	2023-04-20	NEGATIVO PARA LESION INTRAEPITELIAL		No
		1950	39	2023-04-21	NEGATIVO PARA LESION INTRAEPITELIAL		No
		1951	39	2023-02-21	NEGATIVO PARA LESION INTRAEPITELIAL		No
		1952	39	2023-06-27	NEGATIVO PARA LESION INTRAEPITELIAL		No
		1953	39	2023-01-03	Negativo Inflamatorio Bac++		No
		1954	39	2023-10-12	NEGATIVO PARA LESION INTRAEPITELIAL		No
		1955	39	2023-03-21	NEGATIVO PARA LESION INTRAEPITELIAL		No
		1956	39	2023-08-22	Negativo Inflamatorio Bac++		No
		1957	39	2023-11-14	NEGATIVO PARA LESION INTRAEPITELIAL		No
		1958	39	2023-08-23	NEGATIVO PARA LESION INTRAEPITELIAL		No
		1959	39	2023-09-29	NEGATIVO PARA LESION INTRAEPITELIAL		No
		1960	39	2023-08-29			No
		1961	39	2023-05-30	NEGATIVO PARA LESION INTRAEPITELIAL		No
		1962	39	2023-07-21			No
		1963	39	2023-05-03	NEGATIVO PARA LESION INTRAEPITELIAL		No
		1964	39	2023-05-30	NEGATIVO PARA LESION INTRAEPITELIAL		No
		1965	39	2023-02-20	NEGATIVO A NEOPLASIA		No
		1966	39	2023-11-08	NEGATIVO PARA LESION INTRAEPITELIAL		No
		1967	39	2023-01-23	NEGATIVO PARA LESION INTRAEPITELIAL		No
		1968	39	2023-04-10			No
		1969	39	2023-06-27			No
		1970	39	2023-01-09			No
		1971	39	2023-07-07			No
		1972	39	2023-04-26	NEGATIVO PARA LESION INTRAEPITELIAL		No
		1973	39	2023-03-15			No
		1974	39	2023-10-25	NEGATIVO PARA LESION INTRAEPITELIAL		No
		1975	39	2023-11-07	(LIEAG) LESION ESCAMOSA INTRAEPITELIAL DE ALTO GRADO	2023-11-23	Sí	LESION INTRAEPITELIAL DE ALTO GRADO	2023-11-23
		1976	39	2023-08-23	NEGATIVO PARA LESION INTRAEPITELIAL		No
		1977	39	2023-05-23	NEGATIVO PARA LESION INTRAEPITELIAL		No
		1978	39	2023-03-21	NEGATIVO PARA LESION INTRAEPITELIAL		No
		1979	39	2023-02-28	NEGATIVO PARA LESION INTRAEPITELIAL		No
		1980	39	2023-07-10	NEGATIVO A NEOPLASIA		No
		1981	39	2023-08-15	Negativo Inflamatorio Bac++		No
		1982	39	2023-05-22	NEGATIVO PARA LESION INTRAEPITELIAL		No
		1983	39	2023-05-11	Negativo Inflamatorio Bac++		No
		1984	39	2023-03-01	NEGATIVO A NEOPLASIA		No
		1985	39	2023-10-26	NEGATIVO PARA LESION INTRAEPITELIAL		No
		1986	39	2023-03-09	NEGATIVO A NEOPLASIA		No
		1987	39	2023-03-02	Negativo Inflamatorio Bac++		No
		1988	39	2023-06-05	Negativo Inflamatorio Bac++		No
		1989	39	2023-07-11	Negativo Inflamatorio Bac++		No
		1990	39	2023-07-10			No
		1991	39	2023-05-22	NEGATIVO PARA LESION INTRAEPITELIAL		No
		1992	39	2023-03-17	NEGATIVO PARA LESION INTRAEPITELIAL		No
		1993	39	2023-07-17	NEGATIVO PARA LESION INTRAEPITELIAL		No
		1994	39	2023-04-27	NEGATIVO PARA LESION INTRAEPITELIAL		No
		1995	39	2023-09-28	Negativo Inflamatorio Bac++		No
		1996	39	2023-06-02	Negativo Inflamatorio Bac++		No
		1997	39	2023-12-04			No
		1998	39	2023-01-30	NEGATIVO PARA LESION INTRAEPITELIAL		No
[truncated: 11,014 more rows]

## Sheet: HPV Program
	HPV PROGRAM
		ID	Age	HPV Date	HPV Result	Citology Date	Citology Post HPV	Citology Result	Colposcopy Date	Colposcopy Post HPV	Colposcopy Result	Biopsy Date	Biopsy Post HPV	Biopsy Result
		1	54	2022-11-30	POSITIVO VPH POOL	2022-12-26	Sí	NEGATIVO PARA LESION INTRAEPITELIAL		No			No
		2	45	2022-11-30	POSITIVO VPH POOL	2024-07-10	Sí	NEGATIVO PARA LESION INTRAEPITELIAL	2023-01-31	Sí	ALTERACIONES INFLAMATORIAS INESPECIFICAS	2023-02-01	Sí	TEJIDO CON PROCESO INFLAMATORIO, INFECCIOSO O REACTIVO
		3	59	2022-11-30	POSITIVO VPH POOL		No	0		No			No
		4	44	2022-12-05	POSITIVO VPH POOL	2024-02-22	Sí	NEGATIVO PARA LESION INTRAEPITELIAL		No			No
		5	36	2022-12-05	POSITIVO VPH POOL		No			No			No
		6	43	2022-12-05	POSITIVO VPH 16 MAS VPH POOL	2023-01-13	Sí	NEGATIVO PARA LESION INTRAEPITELIAL	2022-12-08	Sí	ALTERACIONES INFLAMATORIAS INESPECIFICAS		No
		7	36	2022-12-05	POSITIVO VPH POOL		No			No			No
		8	46	2022-12-05	POSITIVO VPH POOL		No	0		No			No
		9	37	2022-12-05	POSITIVO VPH 16		No		2022-12-09	Sí	LESION INTRAEPITELIAL DE BAJO GRADO	2022-12-09	No	NEOPLASIA INTRAEPITELIAL ESCAMOSA DE BAJO GRADO (NIC I)
		10	41	2023-01-09	POSITIVO VPH POOL	2024-09-11	Sí	NEGATIVO PARA LESION INTRAEPITELIAL	2025-06-19	Sí	NEOPLASIA INTRAEPITELIAL CERVICAL NIC I	2025-08-08	Sí	NEOPLASIA INTRAEPITELIAL ESCAMOSA DE BAJO GRADO (NIC I)
		11	44	2023-01-09	POSITIVO VPH POOL	2023-05-17	Sí	0		No			No
		12	37	2023-01-09	POSITIVO VPH POOL		No		2023-01-20	Sí	LESION INTRAEPITELIAL DE BAJO GRADO	2023-03-03	Sí	NEOPLASIA INTRAEPITELIAL ESCAMOSA DE BAJO GRADO (NIC I)
		13	41	2023-01-09	POSITIVO VPH POOL		No		2023-02-08	Sí	LESION INTRAEPITELIAL DE BAJO GRADO		No
		14	36	2023-01-10	POSITIVO VPH POOL		No		2021-07-27	No	LESION INTRAEPITELIAL DE BAJO GRADO	2021-09-21	No	NEOPLASIA INTRAEPITELIAL ESCAMOSA DE BAJO GRADO (NIC I)
		15	37	2023-01-10	POSITIVO VPH POOL		No		2023-01-31	Sí	LESION INTRAEPITELIAL DE ALTO GRADO	2023-01-31	Sí	NEOPLASIA INTRAEPITELIAL ESCAMOSA DE ALTO GRADO (NIC II)
		16	41	2023-01-10	POSITIVO VPH 16	2023-01-20	Sí	Negativo Inflamatorio Bac++	2023-01-26	Sí	LESION INTRAEPITELIAL DE BAJO GRADO	2023-02-03	Sí	NEOPLASIA INTRAEPITELIAL ESCAMOSA DE BAJO GRADO (NIC I)
		17	51	2023-01-10	POSITIVO VPH POOL		No		2023-02-08	Sí	LESION INTRAEPITELIAL DE BAJO GRADO	2023-02-08	Sí	NEOPLASIA INTRAEPITELIAL ESCAMOSA DE BAJO GRADO (NIC I)
		18	42	2023-01-26	NEGATIVO	2023-04-14	Sí	0		No			No
		19	38	2023-01-26	NEGATIVO		No			No			No
		20	47	2023-12-20	POSITIVO VPH POOL	2024-06-12	Sí	NEGATIVO PARA LESION INTRAEPITELIAL		No			No
		21	43	2023-02-01	POSITIVO VPH 16	2024-11-06	Sí	LESION ESCAMOSA INTRAEPITELIAL DE BAJO GRADO	2023-02-14	Sí	LESION INTRAEPITELIAL DE BAJO GRADO		No
		22	43	2023-02-01	POSITIVO VPH POOL	2024-10-16	Sí	(LIEAG) LESION ESCAMOSA INTRAEPITELIAL DE ALTO GRADO	2023-11-27	Sí	LESION INTRAEPITELIAL DE ALTO GRADO	2024-11-28	Sí	NEOPLASIA INTRAEPITELIAL ESCAMOSA DE BAJO GRADO (NIC I)
		23	40	2023-02-02	POSITIVO VPH POOL	2024-10-17	Sí	NEGATIVO PARA LESION INTRAEPITELIAL		No			No
		24	56	2023-02-02	POSITIVO VPH POOL	2024-06-28	Sí	NEGATIVO PARA LESION INTRAEPITELIAL		No			No
		25	55	2023-02-02	POSITIVO VPH POOL	2024-03-06	Sí	NEGATIVO PARA LESION INTRAEPITELIAL		No			No
		26	40	2023-02-02	POSITIVO VPH 16		No		2023-02-09	Sí	LESION INTRAEPITELIAL DE BAJO GRADO	2023-02-09	Sí	NEOPLASIA INTRAEPITELIAL ESCAMOSA DE BAJO GRADO (NIC I)
		27	38	2023-02-02	POSITIVO VPH POOL		No		2023-02-13	Sí	LESION INTRAEPITELIAL DE BAJO GRADO	2023-02-13	Sí	TEJIDO CON PROCESO INFLAMATORIO, INFECCIOSO O REACTIVO
		28	52	2023-02-02	POSITIVO VPH 16 MAS VPH POOL	2023-02-13	Sí	NEGATIVO PARA LESION INTRAEPITELIAL	2023-02-09	Sí	LESION INTRAEPITELIAL DE BAJO GRADO	2023-02-09	Sí	NEOPLASIA INTRAEPITELIAL ESCAMOSA DE BAJO GRADO (NIC I)
		29	36	2023-02-02	POSITIVO VPH POOL		No			No			No
		30	52	2023-02-02	POSITIVO VPH POOL	2023-07-25	Sí	NEGATIVO PARA LESION INTRAEPITELIAL		No			No
		31	39	2023-02-02	POSITIVO VPH 16		No		2023-02-09	Sí	LESION INTRAEPITELIAL DE ALTO GRADO	2023-02-21	Sí	NEOPLASIA INTRAEPITELIAL ESCAMOSA DE BAJO GRADO (NIC I)
		32	50	2023-02-06	POSITIVO VPH 16 MAS VPH POOL		No		2023-03-01	Sí	LESION INTRAEPITELIAL DE BAJO GRADO	2023-03-01	Sí	SIN ALTERACIONES
		33	52	2023-02-09	POSITIVO VPH POOL	2023-03-01	Sí	NEGATIVO PARA LESION INTRAEPITELIAL		No			No
		34	51	2023-02-09	POSITIVO VPH POOL	2023-02-17	Sí	Negativo Inflamatorio Bac++	2023-02-17	Sí	SIN ALTERACIONES		No
		35	54	2023-02-09	POSITIVO VPH POOL	2024-04-01	Sí	NEGATIVO PARA LESION INTRAEPITELIAL		No			No
		36	39	2023-02-09	POSITIVO VPH POOL	2024-04-12	Sí	NEGATIVO PARA LESION INTRAEPITELIAL		No			No
		37	41	2023-02-09	POSITIVO VPH POOL	2024-10-16	Sí	NEGATIVO PARA LESION INTRAEPITELIAL		No			No
		38	54	2023-02-09	POSITIVO VPH POOL	2023-04-27	Sí	0		No			No
		39	36	2023-02-09	POSITIVO VPH POOL		No		2023-03-15	Sí	ALTERACIONES INFLAMATORIAS INESPECIFICAS		No
		40	44	2023-02-09	POSITIVO VPH POOL	2023-03-22	Sí	NEGATIVO PARA LESION INTRAEPITELIAL		No			No
		41	40	2023-02-09	POSITIVO VPH 16		No	0		No	0		No	0
		42	38	2023-02-09	POSITIVO VPH POOL	2023-03-17	Sí	NEGATIVO PARA LESION INTRAEPITELIAL		No			No
		43	39	2023-02-10	POSITIVO VPH 18		No	0	2023-02-28	Sí	LESION INTRAEPITELIAL DE ALTO GRADO	2023-02-28	Sí	NEOPLASIA INTRAEPITELIAL ESCAMOSA DE BAJO GRADO (NIC I)
		44	38	2023-02-10	POSITIVO VPH POOL	2023-02-11	Sí	NEGATIVO PARA LESION INTRAEPITELIAL		No			No
		45	41	2023-02-10	NEGATIVO		No			No			No
		46	48	2023-02-16	POSITIVO VPH POOL	2024-08-09	Sí	NEGATIVO PARA LESION INTRAEPITELIAL		No			No
		47	44	2023-02-16	POSITIVO VPH POOL	2024-03-27	Sí	NEGATIVO PARA LESION INTRAEPITELIAL		No			No
		48	42	2023-02-16	POSITIVO VPH POOL	2023-03-15	Sí	NEGATIVO PARA LESION INTRAEPITELIAL		No			No
		49	55	2023-02-16	POSITIVO VPH POOL	2024-04-02	Sí	NEGATIVO PARA LESION INTRAEPITELIAL		No			No
		50	36	2023-02-16	POSITIVO VPH POOL	2023-04-26	Sí	0		No			No
		51	58	2023-02-16	POSITIVO VPH 16 MAS VPH POOL	2023-11-10	Sí	NEGATIVO PARA LESION INTRAEPITELIAL	2023-03-01	Sí	Sin alteraciones		No
		52	36	2023-02-16	POSITIVO VPH POOL	2024-11-26	Sí	NEGATIVO PARA LESION INTRAEPITELIAL		No	0		No	0
		53	55	2023-02-16	POSITIVO VPH 16 MAS VPH POOL		No		2023-05-02	Sí	LESION INTRAEPITELIAL DE BAJO GRADO	2023-05-02	Sí	CAMBIOS REACTIVOS (INFLAMACION, METAPLASIA, ATROFIA, ETC.)
		54	42	2023-02-16	POSITIVO VPH POOL		No	0		No			No	0
		55	56	2023-02-16	POSITIVO VPH 18		No	0		No			No
		56	50	2023-02-16	POSITIVO VPH 16		No		2023-03-01	Sí	SIN ALTERACIONES		No
		57	36	2023-02-16	POSITIVO VPH POOL	2024-02-07	Sí	NEGATIVO PARA LESION INTRAEPITELIAL	2023-10-25	Sí	LESION INTRAEPITELIAL DE BAJO GRADO	2023-10-25	Sí	NEOPLASIA INTRAEPITELIAL ESCAMOSA DE BAJO GRADO (NIC I)
		58	36	2023-02-16	POSITIVO VPH POOL		No	0		No	0		No	0
		59	51	2023-02-16	POSITIVO VPH 18 MAS VPH POOL		No			No			No
		60	55	2023-02-16	POSITIVO VPH 16 MAS VPH POOL		No		2023-02-28	Sí	ALTERACIONES INFLAMATORIAS INESPECIFICAS	2023-02-28	Sí	NEOPLASIA INTRAEPITELIAL ESCAMOSA DE BAJO GRADO (NIC I)
		61	47	2023-02-16	POSITIVO VPH POOL	2024-03-22	Sí	NEGATIVO PARA LESION INTRAEPITELIAL		No			No
		62	62	2023-02-21	POSITIVO VPH 16 MAS VPH POOL	2023-06-06	Sí	NEGATIVO CON PROCESO INFLAMATORIO	2023-06-06	Sí	ALTERACIONES INFLAMATORIAS		No
		63	53	2023-02-22	POSITIVO VPH POOL	2023-04-25	Sí	NEGATIVO PARA LESION INTRAEPITELIAL	2023-03-07	Sí	SIN ALTERACIONES		No
		64	45	2023-02-22	POSITIVO VPH POOL	2024-10-16	Sí	NEGATIVO PARA LESION INTRAEPITELIAL		No			No
		65	35	2023-02-22	POSITIVO VPH POOL		No			No			No
		66	39	2023-02-22	POSITIVO VPH 16 MAS VPH 18 MAS VPH POOL		Sí	0	2023-03-07	Sí	LESION INTRAEPITELIAL DE BAJO GRADO	2023-03-07	Sí	NEOPLASIA INTRAEPITELIAL ESCAMOSA DE ALTO GRADO (NIC III)
		67	37	2023-02-22	POSITIVO VPH 16 MAS VPH POOL		No		2023-03-07	Sí	LESION INTRAEPITELIAL DE ALTO GRADO	2023-03-22	Sí	NEOPLASIA INTRAEPITELIAL ESCAMOSA DE BAJO GRADO (NIC I)
		68	37	2023-02-22	POSITIVO VPH POOL		No			No			No
		69	36	2023-02-22	POSITIVO VPH POOL	2023-03-02	Sí	NEGATIVO A NEOPLASIA		No			No
		70	53	2023-02-22	POSITIVO VPH POOL	2023-03-10	Sí	NEGATIVO PARA LESION INTRAEPITELIAL		No			No
		71	35	2023-02-22	POSITIVO VPH POOL	2023-02-24	Sí	NEGATIVO A NEOPLASIA		No			No	0
		72	37	2023-02-22	POSITIVO VPH POOL	2023-04-13	Sí	Negativo Inflamatorio Bac++		No			No
		73	36	2023-02-22	POSITIVO VPH POOL		No	0		No	0		No	0
		74	37	2023-02-23	POSITIVO VPH POOL	2023-03-21	Sí	NEGATIVO PARA LESION INTRAEPITELIAL		No			No
		75	46	2023-02-23	POSITIVO VPH 16 MAS VPH POOL		No		2023-03-09	Sí	SIN ALTERACIONES		No
		76	36	2023-02-23	POSITIVO VPH POOL	2023-08-09	Sí	Negativo Inflamatorio Bac++		No			No
		77	40	2023-02-27	POSITIVO VPH POOL	2024-08-13	Sí	NEGATIVO PARA LESION INTRAEPITELIAL		No			No
		78	39	2023-02-27	POSITIVO VPH POOL	2023-04-07	Sí	NEGATIVO PARA LESION INTRAEPITELIAL		No			No
		79	36	2023-02-27	POSITIVO VPH 16 MAS VPH POOL		No	0	2023-04-25	Sí	LESION INTRAEPITELIAL DE ALTO GRADO	2024-03-14	Sí	NEOPLASIA INTRAEPITELIAL ESCAMOSA DE ALTO GRADO (NIC III)
		80	37	2023-02-28	POSITIVO VPH POOL	2023-04-20	Sí	NEGATIVO PARA LESION INTRAEPITELIAL	2023-04-28	Sí	LESION INTRAEPITELIAL DE BAJO GRADO	2023-06-05	Sí	NEOPLASIA INTRAEPITELIAL ESCAMOSA DE BAJO GRADO (NIC I)
		81	36	2023-02-28	POSITIVO VPH POOL		No			No			No
		82	43	2023-02-28	POSITIVO VPH 16		No		2023-03-14	Sí	SIN ALTERACIONES		No
		83	39	2023-03-02	POSITIVO VPH POOL	2024-08-26	Sí	NEGATIVO PARA LESION INTRAEPITELIAL		No			No
		84	47	2023-03-02	POSITIVO VPH POOL	2023-03-30	Sí	NEGATIVO PARA LESION INTRAEPITELIAL		No			No
		85	37	2023-03-02	POSITIVO VPH 16	2023-01-18	Sí	0	2023-03-15	Sí	ALTERACIONES INFLAMATORIAS INESPECIFICAS		No
		86	36	2023-03-02	POSITIVO VPH POOL	2023-03-10	Sí	NEGATIVO A NEOPLASIA		No			No
		87	48	2023-03-02	POSITIVO VPH POOL	2023-08-09	Sí	NEGATIVO PARA LESION INTRAEPITELIAL		No			No
		88	46	2023-03-02	POSITIVO VPH POOL	2023-03-16	Sí	NEGATIVO PARA LESION INTRAEPITELIAL		No			No
		89	44	2023-03-02	POSITIVO VPH 18		No		2023-03-17	Sí	LESION INTRAEPITELIAL DE ALTO GRADO	2023-04-18	Sí	NEOPLASIA INTRAEPITELIAL ESCAMOSA DE BAJO GRADO (NIC I)
		90	57	2023-03-02	POSITIVO VPH POOL		No	0		No			No
		91	38	2023-03-02	POSITIVO VPH 16		No		2023-05-06	Sí	LESION INTRAEPITELIAL DE BAJO GRADO	2023-05-06	Sí	NEOPLASIA INTRAEPITELIAL ESCAMOSA DE BAJO GRADO (NIC I)
		92	36	2023-03-02	POSITIVO VPH POOL		No			No			No
		93	37	2023-03-02	POSITIVO VPH POOL	2023-03-08	Sí	NEGATIVO PARA LESION INTRAEPITELIAL		No			No
		94	40	2023-03-06	POSITIVO VPH 16		No		2022-12-09	Sí	LESION INTRAEPITELIAL DE ALTO GRADO	2022-12-09	No	NEOPLASIA INTRAEPITELIAL ESCAMOSA DE ALTO GRADO (NIC II)
		95	59		NEGATIVO	2022-05-11	No	(LIEAG) LESION ESCAMOSA INTRAEPITELIAL DE ALTO GRADO	2022-05-11	No	LESION INTRAEPITELIAL DE BAJO GRADO	2022-05-11	No	NEOPLASIA INTRAEPITELIAL ESCAMOSA DE BAJO GRADO (NIC I)
		96	56	2023-03-06	POSITIVO VPH 18 MAS VPH POOL	2023-04-26	Sí	(LIEBG) LESION ESCAMOSA INTRAEPITELIAL DE BAJO GRADO	2023-03-17	Sí	ALTERACIONES INFLAMATORIAS INESPECIFICAS		No
		97	50	2023-03-06	POSITIVO VPH POOL	2024-10-16	Sí	NEGATIVO PARA LESION INTRAEPITELIAL		No			No
		98	41		NEGATIVO		No			No			No
		99	43		NEGATIVO	2023-02-09	Sí	Negativo		No			No
		100	49		NEGATIVO		No			No			No
		101	39		NEGATIVO		No			No			No
		102	48		NEGATIVO		No			No			No
		103	37		NEGATIVO		No			No			No
		104	59		NEGATIVO		No			No			No
		105	47	2023-03-06	POSITIVO VPH POOL	2023-03-10	Sí	(LIEAG) LESION ESCAMOSA INTRAEPITELIAL DE ALTO GRADO	2023-04-10	Sí	LESION INTRAEPITELIAL DE BAJO GRADO	2024-02-27	Sí	CARCINOMA EPIDERMOIDE IN SITU (NIC III)
		106	55	2023-03-06	POSITIVO VPH POOL	2023-05-25	Sí	NEGATIVO PARA LESION INTRAEPITELIAL		No			No
		107	53	2023-03-06	NEGATIVO		No			No			No
		108	52		NEGATIVO	2023-01-31	Sí	NEGATIVO A NEOPLASIA		No			No
		109	47		NEGATIVO		No			No			No
		110	54	2023-03-06	POSITIVO VPH POOL	2024-01-26	Sí	(LIEBG) LESION ESCAMOSA INTRAEPITELIAL DE BAJO GRADO		No			No
		111	45		NEGATIVO		No			No			No
		112	49		NEGATIVO		No			No			No
		113	52		NEGATIVO	2023-11-16	Sí	NEGATIVO PARA LESION INTRAEPITELIAL		No			No
		114	41		NEGATIVO		No			No			No
		115	55		NEGATIVO		No			No			No
		116	46	2023-03-06	POSITIVO VPH 18		No		2023-04-28	Sí	ALTERACIONES INFLAMATORIAS INESPECIFICAS		No
		117	37		NEGATIVO	2023-02-22	Sí	NEGATIVO PARA LESION INTRAEPITELIAL		No			No
		118	53		NEGATIVO		No			No			No
		119	43		NEGATIVO		No			No			No
		120	46		NEGATIVO		No			No			No
		121	47		NEGATIVO		No			No			No
		122	60		NEGATIVO		No			No			No
		123	37		NEGATIVO		No			No			No
		124	53	2023-03-06	POSITIVO VPH 16		No		2023-03-07	Sí	LESION INTRAEPITELIAL DE BAJO GRADO	2023-03-07	Sí	NEOPLASIA INTRAEPITELIAL ESCAMOSA DE BAJO GRADO (NIC I)
		125	46	2023-03-06	POSITIVO VPH POOL	2023-03-17	Sí	NEGATIVO PARA LESION INTRAEPITELIAL		No			No
		126	44	2023-03-06	POSITIVO VPH POOL	2023-03-30	Sí	Negativo Inflamatorio Bac++		No			No
		127	59		NEGATIVO		No			No			No
		128	36	2023-03-06	POSITIVO VPH POOL		No			No			No
		129	47		NEGATIVO		No			No			No
		130	37		NEGATIVO		No			No			No
		131	38		NEGATIVO		No			No			No
		132	45	2023-03-06	POSITIVO VPH POOL	2023-03-09	Sí	NEGATIVO PARA LESION INTRAEPITELIAL		No			No
		133	52		NEGATIVO		No			No			No
		134	40		NEGATIVO		No			No			No
		135	59		NEGATIVO	2023-03-17	Sí	NEGATIVO PARA LESION INTRAEPITELIAL		No			No
		136	47		NEGATIVO		No			No			No
		137	47		NEGATIVO		No			No			No
		138	51		NEGATIVO		No			No			No
		139	49		NEGATIVO		No			No			No
		140	53		NEGATIVO		No			No			No
		141	50		NEGATIVO		No			No			No
		142	38		NEGATIVO		No			No			No
		143	48		NEGATIVO	2023-01-18	Sí	Negativo Inflamatorio Bac++		No			No
		144	48		NEGATIVO		No			No			No
		145	49		NEGATIVO		No		2022-05-24	No	LESION INTRAEPITELIAL DE BAJO GRADO	2022-05-31	No	NEOPLASIA INTRAEPITELIAL ESCAMOSA DE BAJO GRADO (NIC I)
		146	43		NEGATIVO	2023-10-06	Sí	NEGATIVO PARA LESION INTRAEPITELIAL		No			No
		147	53		NEGATIVO		No			No			No
		148	44	2023-03-06	POSITIVO VPH POOL	2023-05-16	Sí	NEGATIVO PARA LESION INTRAEPITELIAL		No			No
		149	39		NEGATIVO		No		2024-02-21	Sí	LESION INTRAEPITELIAL DE BAJO GRADO	2024-02-21	Sí	NEOPLASIA INTRAEPITELIAL ESCAMOSA DE BAJO GRADO (NIC I)
		150	49		NEGATIVO		No			No			No
		151	45	2023-03-06	POSITIVO VPH POOL	2023-05-08	Sí	NEGATIVO PARA LESION INTRAEPITELIAL		No			No
		152	46		NEGATIVO		No			No			No
		153	40		NEGATIVO		No			No			No
		154	46	2023-03-06	POSITIVO VPH POOL		No			No			No
		155	54		NEGATIVO		No			No			No
		156	59		NEGATIVO		No			No			No
		157	39	2023-03-06	POSITIVO VPH 16 MAS VPH POOL		No		2023-03-13	Sí	LESION INTRAEPITELIAL DE BAJO GRADO	2023-03-13	Sí	NEOPLASIA INTRAEPITELIAL ESCAMOSA DE BAJO GRADO (NIC I)
		158	40	2023-03-06	POSITIVO VPH POOL		No			No			No
		159	41		NEGATIVO		No			No			No
		160	46		NEGATIVO		No			No			No
		161	59		NEGATIVO	2023-10-20	Sí	NEGATIVO PARA LESION INTRAEPITELIAL		No			No
		162	51		NEGATIVO		No			No			No
		163	36		NEGATIVO		No			No			No
		164	46		NEGATIVO		No			No			No
		165	57		NEGATIVO		No			No			No
		166	43		NEGATIVO		No			No			No
		167	44	2023-03-06	POSITIVO VPH POOL		No			No			No
		168	50		NEGATIVO		No			No			No
		169	36	2023-03-06	POSITIVO VPH 16 MAS VPH POOL		No		2023-02-21	Sí	LESION INTRAEPITELIAL DE ALTO GRADO	2023-02-21	Sí	NEOPLASIA INTRAEPITELIAL ESCAMOSA DE BAJO GRADO (NIC I)
		170	50		NEGATIVO	2023-03-07	Sí	Negativo Inflamatorio Bac++		No			No
		171	38		NEGATIVO	2023-01-09	Sí	NEGATIVO PARA LESION INTRAEPITELIAL		No			No
		172	58		NEGATIVO		No			No			No
		173	51		NEGATIVO		No			No			No
		174	42		NEGATIVO		No			No			No
		175	44	2023-03-06	POSITIVO VPH POOL	2023-04-14	Sí	Negativo Inflamatorio Bac++		No			No
		176	53		NEGATIVO		No			No			No
		177	44		NEGATIVO		No			No			No
		178	50		NEGATIVO	2023-05-25	Sí	Negativo Inflamatorio Bac++		No			No
		179	49		NEGATIVO		No			No			No
		180	46		NEGATIVO		No			No			No
		181	39		NEGATIVO	2023-07-20	Sí	Negativo Inflamatorio Bac++		No			No
		182	45		NEGATIVO		No			No			No
		183	47		NEGATIVO		No			No			No
		184	42		NEGATIVO	2023-04-14	Sí	0		No			No
		185	47		NEGATIVO		No			No			No
		186	43		NEGATIVO		No			No			No
		187	38		NEGATIVO		No			No			No
		188	53		NEGATIVO		No			No			No
		189	47		NEGATIVO		No			No			No
		190	49		NEGATIVO		No			No			No
		191	53		NEGATIVO	2023-10-25	Sí	Negativo Inflamatorio Bac++		No			No
		192	55		NEGATIVO		No			No			No
		193	56		NEGATIVO	2024-01-23	Sí	NEGATIVO PARA LESION INTRAEPITELIAL		No			No
		194	42		NEGATIVO		No			No			No
		195	59	2023-03-06	POSITIVO VPH POOL	2023-09-25	Sí	Negativo Inflamatorio Bac++		No			No
		196	45		NEGATIVO		No			No			No
		197	44		NEGATIVO	2023-04-19	Sí	0		No			No
		198	50	2023-03-06	POSITIVO VPH POOL	2023-03-17	Sí	NEGATIVO PARA LESION INTRAEPITELIAL		No			No
		199	50	2023-03-06	POSITIVO VPH POOL	2023-03-15	Sí	NEGATIVO PARA LESION INTRAEPITELIAL		No			No
		200	55		NEGATIVO		No			No			No
		201	59		NEGATIVO	2023-04-24	Sí	Negativo Inflamatorio Bac++		No			No
		202	55	2023-03-06	POSITIVO VPH POOL	2023-05-02	Sí	NEGATIVO PARA LESION INTRAEPITELIAL		SI	LESION INTRAEPITELIAL DE BAJO GRADO	2024-03-12	SI	NEOPLASIA INTRAEPITELIAL ESCAMOSA DE BAJO GRADO (NIC I)
		203	36		NEGATIVO		No			No			No
		204	41		NEGATIVO		No			No			No
		205	48		NEGATIVO		No			No			No
		206	43		NEGATIVO		No			No			No
		207	44		NEGATIVO	2023-03-28	Sí	NEGATIVO PARA LESION INTRAEPITELIAL		No			No
		208	42		NEGATIVO		No			No			No
		209	49		NEGATIVO		No			No			No
		210	43		NEGATIVO		No			No			No
		211	49	2023-03-06	POSITIVO VPH 16 MAS VPH POOL	2024-01-24	Sí	NEGATIVO PARA LESION INTRAEPITELIAL	2022-11-28	Sí	ALTERACIONES INFLAMATORIAS INESPECIFICAS		No
		212	41		NEGATIVO		No			No			No
		213	37		NEGATIVO		No			No			No
		214	41		NEGATIVO		No			No			No
		215	53	2023-03-06	POSITIVO VPH POOL	2023-03-21	Sí	NEGATIVO PARA LESION INTRAEPITELIAL		No			No
		216	45	2023-03-06	POSITIVO VPH POOL		No		2023-04-14	Sí	LESION INTRAEPITELIAL DE BAJO GRADO	2023-05-05	Sí	NEOPLASIA INTRAEPITELIAL ESCAMOSA DE BAJO GRADO (NIC I)
		217	48		NEGATIVO		No			No			No
		218	36	2023-03-06	POSITIVO VPH POOL	2023-01-16	Sí	Negativo Inflamatorio Bac++		No			No
		219	57		NEGATIVO		No			No			No
		220	35		NEGATIVO		No			No			No
		221	45		NEGATIVO	2023-08-16	Sí	Negativo Inflamatorio Bac++		No			No
		222	55		NEGATIVO		No			No			No
		223	38		NEGATIVO		No			No			No
		224	41		NEGATIVO		No			No			No
		225	53		NEGATIVO		No			No			No
		226	48	2023-03-06	POSITIVO VPH POOL	2024-02-08	Sí	Negativo Inflamatorio Bac++	2023-03-13	Sí	ALTERACIONES INFLAMATORIAS INESPECIFICAS		No
		227	40		NEGATIVO		No			No			No
		228	53		NEGATIVO		No			No			No
		229	50		NEGATIVO		No			No			No
		230	57		NEGATIVO	2023-10-06	Sí	NEGATIVO PARA LESION INTRAEPITELIAL		No			No
		231	43		NEGATIVO	2023-10-31	Sí	NEGATIVO PARA LESION INTRAEPITELIAL		No			No
		232	41		NEGATIVO		No			No			No
		233	54		NEGATIVO		No			No			No
		234	45		NEGATIVO		No			No			No
		235	53		NEGATIVO		No			No			No
		236	51		NEGATIVO		No			No			No
		237	40		NEGATIVO		No			No			No
		238	37		NEGATIVO		No			No			No
		239	49		NEGATIVO	2023-04-25	Sí	0		No			No
		240	46		NEGATIVO		No			No			No
		241	38		NEGATIVO		No			No			No
		242	51		NEGATIVO		No			No			No
		243	48		NEGATIVO		No			No			No
		244	54		NEGATIVO		No			No			No
		245	51		NEGATIVO	2023-01-18	Sí	Negativo Inflamatorio Bac++		No			No
		246	39		NEGATIVO		No			No			No
		247	46		NEGATIVO		No			No			No
		248	36	2023-03-06	POSITIVO VPH POOL		No		2023-03-16	Sí	LESION INTRAEPITELIAL DE BAJO GRADO	2023-03-16	Sí	NEOPLASIA INTRAEPITELIAL ESCAMOSA DE BAJO GRADO (NIC I)
		249	45		NEGATIVO		No			No			No
		250	40	2023-03-06	POSITIVO VPH POOL		No			No			No
		251	41		NEGATIVO		No			No			No
		252	51		NEGATIVO		No			No			No
		253	46		NEGATIVO		No			No			No
		254	35	2023-03-06	POSITIVO VPH POOL	2023-03-03	Sí	NEGATIVO PARA LESION INTRAEPITELIAL		No			No
		255	57		NEGATIVO		No			No			No
		256	45		NEGATIVO		No			No			No
		257	39		NEGATIVO		No			No			No
		258	52		NEGATIVO		No			No			No
		259	47		NEGATIVO	2023-10-20	Sí	0		No			No
		260	51		NEGATIVO	2023-03-29	Sí	NEGATIVO PARA LESION INTRAEPITELIAL		No			No
		261	50		NEGATIVO		No			No			No
		262	49		NEGATIVO		No			No			No
		263	44		NEGATIVO		No			No			No
		264	44		NEGATIVO		No			No			No
		265	49		NEGATIVO		No			No			No
		266	48		NEGATIVO		No			No			No
		267	55		NEGATIVO		No			No			No
		268	55		NEGATIVO	2024-01-24	Sí	NEGATIVO PARA LESION INTRAEPITELIAL		No			No
		269	38		NEGATIVO		No			No			No
		270	39		NEGATIVO		No			No			No
		271	52	2023-03-06	POSITIVO VPH POOL	2023-03-07	Sí	NEGATIVO PARA LESION INTRAEPITELIAL	2024-06-13	Sí	SIN ALTERACIONES		No
		272	50	2023-03-06	POSITIVO VPH POOL		No			No			No
		273	49		NEGATIVO		No			No			No
		274	45		NEGATIVO		No			No			No
		275	42		NEGATIVO		No			No			No
		276	47		NEGATIVO	2023-04-14	Sí	0		No			No
		277	43		NEGATIVO		No			No			No
		278	46	2023-03-06	POSITIVO VPH 16		No		2023-02-16	Sí	ALTERACIONES INFLAMATORIAS INESPECIFICAS		No
		279	47		NEGATIVO		No			No			No
		280	42		NEGATIVO		No			No			No
		281	61		NEGATIVO	2023-09-06	Sí	(LIEBG) LESION ESCAMOSA INTRAEPITELIAL DE BAJO GRADO		No			No
		282	58		NEGATIVO		No			No			No
		283	40		NEGATIVO		No			No			No
		284	46		NEGATIVO		No			No			No
		285	43		NEGATIVO	2022-08-19	No	(LIEBG) LESION ESCAMOSA INTRAEPITELIAL DE BAJO GRADO	2022-09-22	Sí	LESION INTRAEPITELIAL DE BAJO GRADO		No
		286	56	2023-03-06	POSITIVO VPH 16		No		2023-03-01	Sí	SIN ALTERACIONES		No	0
		287	45		NEGATIVO	2022-08-26	No	(LIEBG) LESION ESCAMOSA INTRAEPITELIAL DE BAJO GRADO	2022-09-23	Sí	LESION INTRAEPITELIAL DE BAJO GRADO		No
		288	48	2023-03-06	POSITIVO VPH POOL	2023-03-07	Sí	0		No			No
		289	46		NEGATIVO		No			No			No
		290	51		NEGATIVO	2023-04-19	Sí	NEGATIVO PARA LESION INTRAEPITELIAL		No			No
		291	38		NEGATIVO		No			No			No
		292	54		NEGATIVO		No			No			No
		293	37		NEGATIVO		No			No			No
		294	48		NEGATIVO	2023-09-27	Sí	NEGATIVO PARA LESION INTRAEPITELIAL		No			No
		295	45		NEGATIVO		No			No			No
		296	54		NEGATIVO		No			No			No
		297	41		NEGATIVO	2023-05-19	Sí	Negativo Inflamatorio Bac++		No			No
		298	47		NEGATIVO		No			No			No
		299	45		NEGATIVO		No			No			No
		300	40	2023-03-06	POSITIVO VPH POOL		No			No			No
		301	49		NEGATIVO		No			No			No
		302	52		NEGATIVO		No			No			No
		303	61		NEGATIVO		No			No			No
		304	47		NEGATIVO		No			No			No
		305	46		NEGATIVO		No			No			No
		306	52		NEGATIVO		No			No			No
		307	36		NEGATIVO		No			No			No
		308	52		NEGATIVO		No			No			No
		309	44		NEGATIVO		No			No			No
		310	44		NEGATIVO		No			No			No
		311	49		NEGATIVO	2023-04-27	Sí	Negativo Inflamatorio Bac++		No			No
		312	55		NEGATIVO		No			No			No
		313	45		NEGATIVO		No			No			No
		314	39		NEGATIVO		No			No			No
		315	46		NEGATIVO		No			No			No
		316	40		NEGATIVO		No			No			No
		317	38		NEGATIVO		No			No			No
		318	49		NEGATIVO	2023-04-25	Sí	NEGATIVO PARA LESION INTRAEPITELIAL		No			No
		319	43	2023-03-06	POSITIVO VPH POOL	2023-03-14	Sí	NEGATIVO A NEOPLASIA		No			No
		320	39		NEGATIVO		No			No			No
		321	40	2023-03-06	POSITIVO VPH POOL		No			No			No
		322	47		NEGATIVO	2023-05-08	Sí	0		No			No
		323	51		NEGATIVO		No			No			No
		324	42		NEGATIVO	2023-04-19	Sí	0		No			No
		325	37		NEGATIVO		No			No			No
		326	40	2023-03-06	POSITIVO VPH POOL	2023-03-02	Sí	NEGATIVO A NEOPLASIA		No	0	00:00:00	No	0
		327	43		NEGATIVO		No			No			No
		328	54		NEGATIVO	2023-02-07	Sí	NEGATIVO PARA LESION INTRAEPITELIAL		No			No
		329	49		NEGATIVO		No			No			No
		330	45		NEGATIVO	2023-01-18	Sí	Negativo Inflamatorio Bac++		No			No
		331	42	2023-03-06	POSITIVO VPH POOL	2023-03-13	Sí	Negativo Inflamatorio Bac++		No			No
		332	38		NEGATIVO		No			No			No
		333	41		NEGATIVO		No			No			No
		334	51		NEGATIVO	2023-03-17	Sí	NEGATIVO PARA LESION INTRAEPITELIAL		No			No
		335	52		NEGATIVO	2023-01-31	Sí	NEGATIVO A NEOPLASIA		No			No
		336	41		NEGATIVO	2023-03-17	Sí	NEGATIVO PARA LESION INTRAEPITELIAL		No			No
		337	57		NEGATIVO		No			No			No
		338	54		NEGATIVO		No			No			No
		339	52		NEGATIVO		No			No			No
		340	47		NEGATIVO		No			No			No
		341	43		NEGATIVO		No			No			No
		342	51		NEGATIVO		No			No			No
		343	44		NEGATIVO		No		2022-05-18	No	LESION INTRAEPITELIAL DE BAJO GRADO	2022-05-18	No	NEOPLASIA INTRAEPITELIAL ESCAMOSA DE BAJO GRADO (NIC I)
		344	41		NEGATIVO	2023-10-19	Sí	0		No			No
		345	36		NEGATIVO	2023-12-07	Sí	NEGATIVO PARA LESION INTRAEPITELIAL		No			No
		346	39		NEGATIVO		No			No			No
		347	47		NEGATIVO		No			No			No
		348	60	2023-03-06	POSITIVO VPH 18	2023-10-19	Sí	NEGATIVO PARA LESION INTRAEPITELIAL	2023-06-06	Sí	SIN ALTERACIONES		No
		349	46		NEGATIVO		No			No			No
		350	37		NEGATIVO		No			No			No
		351	51		NEGATIVO		No			No			No
		352	42		NEGATIVO		No			No			No
		353	46	2023-03-06	POSITIVO VPH POOL		No			No			No
		354	42		NEGATIVO		No			No			No
		355	55		NEGATIVO		No			No			No
		356	47		NEGATIVO		No			No			No
		357	47		NEGATIVO		No			No			No
		358	58		NEGATIVO		No			No			No
		359	42		NEGATIVO		No			No			No
		360	54		NEGATIVO		No			No			No
		361	37		NEGATIVO		No			No			No
		362	37		NEGATIVO		No			No			No
		363	57		NEGATIVO		No			No			No
		364	49		NEGATIVO	2023-05-16	Sí	NEGATIVO PARA LESION INTRAEPITELIAL		No			No
		365	57	2023-03-06	POSITIVO VPH POOL	2023-06-15	Sí	NEGATIVO PARA LESION INTRAEPITELIAL		No			No
		366	58		NEGATIVO		No			No			No
		367	49		NEGATIVO		No			No			No
		368	42		NEGATIVO		No			No			No
		369	51		NEGATIVO		No			No			No
		370	51		NEGATIVO		No			No			No
		371	41		NEGATIVO		No			No			No
		372	49		NEGATIVO	2023-09-13	Sí	Negativo Inflamatorio Bac++		No			No
		373	58	2023-03-06	POSITIVO VPH POOL	2023-03-31	Sí	NEGATIVO PARA LESION INTRAEPITELIAL		No			No
		374	50		NEGATIVO	2023-09-14	Sí	Negativo Inflamatorio Bac++		No			No
		375	38		NEGATIVO		No			No			No
		376	55		NEGATIVO		No			No			No
		377	46		NEGATIVO		No			No			No
		378	49		NEGATIVO		No			No			No
		379	45	2023-03-06	POSITIVO VPH POOL	2023-04-26	Sí	Negativo Inflamatorio Bac++		No			No
		380	37		NEGATIVO		No			No			No
		381	45		NEGATIVO	2023-04-19	Sí	0		No			No
		382	38		NEGATIVO		No			No			No
		383	46	2023-03-06	POSITIVO VPH POOL		No			No			No
		384	47		NEGATIVO		No			No			No
		385	55		NEGATIVO	2023-03-27	Sí	NEGATIVO PARA LESION INTRAEPITELIAL		No			No
		386	58		NEGATIVO		No			No			No
		387	43		NEGATIVO		No			No			No
		388	47		NEGATIVO		No			No			No
		389	48	2023-03-06	POSITIVO VPH POOL	2023-04-14	Sí	Negativo Inflamatorio Bac++		No			No
		390	53		NEGATIVO		No			No			No
		391	39		NEGATIVO		No			No			No
		392	46		NEGATIVO		No			No			No
		393	40		NEGATIVO		No			No			No
		394	56		NEGATIVO		No			No			No
		395	46		NEGATIVO		No			No			No
		396	54		NEGATIVO		No			No			No
		397	46		NEGATIVO		No			No			No
		398	37		NEGATIVO		No			No			No
		399	52		NEGATIVO		No			No			No
		400	51	2023-03-06	POSITIVO VPH POOL	2023-03-08	Sí	Negativo Inflamatorio Bac++		No			No
		401	38		NEGATIVO		No			No			No
		402	43		NEGATIVO		No			No			No
		403	37		NEGATIVO		No			No			No
		404	57		NEGATIVO		No			No			No
		405	41	2023-03-06	POSITIVO VPH POOL		No			No			No
		406	51		NEGATIVO	2023-04-14	Sí	0		No			No
		407	49	2023-03-06	POSITIVO VPH POOL		No			No			No
		408	41	2023-03-06	POSITIVO VPH POOL		No		2023-02-16	Sí	SIN ALTERACIONES		No
		409	40	2023-03-06	POSITIVO VPH POOL	2023-01-13	Sí	Negativo Inflamatorio Bac++		No			No
		410	43		NEGATIVO		No			No			No
		411	44		NEGATIVO		No			No			No
		412	53		NEGATIVO		No			No			No
		413	46		NEGATIVO		No			No			No
		414	48	2023-03-06	POSITIVO VPH POOL	2023-02-16	Sí	NEGATIVO CON PROCESO INFLAMATORIO	00:00:00	No	0		No
		415	43		NEGATIVO	2023-10-06	Sí	NEGATIVO PARA LESION INTRAEPITELIAL		No			No
		416	52		NEGATIVO		No			No			No
		417	43		NEGATIVO		No			No			No
		418	50		NEGATIVO	2023-10-20	Sí	NEGATIVO PARA LESION INTRAEPITELIAL		No			No
		419	50		NEGATIVO		No			No			No
		420	54		NEGATIVO	2023-06-01	Sí	NEGATIVO PARA LESION INTRAEPITELIAL		No			No
		421	45		NEGATIVO		No			No			No
		422	45		NEGATIVO		No			No			No
		423	37		NEGATIVO		No			No			No
		424	52		NEGATIVO		No			No			No
		425	53		NEGATIVO		No			No			No
		426	53	2023-03-06	POSITIVO VPH POOL		No			No			No	0
		427	49		NEGATIVO		No			No			No
		428	47		NEGATIVO		No			No			No
		429	46		NEGATIVO		No			No			No
		430	53	2023-03-06	POSITIVO VPH 16		No		2023-03-13	Sí	ALTERACIONES INFLAMATORIAS INESPECIFICAS	2023-03-13	Sí	TEJIDO CON PROCESO INFLAMATORIO, INFECCIOSO O REACTIVO
		431	60	2023-03-06	POSITIVO VPH 16 MAS VPH POOL	2023-02-09	Sí	NEGATIVO PARA LESION INTRAEPITELIAL	2023-02-08	Sí	SIN ALTERACIONES		No
		432	55	2023-03-06	POSITIVO VPH POOL	2023-03-24	Sí	NEGATIVO PARA LESION INTRAEPITELIAL		No			No
		433	41	2023-03-06	POSITIVO VPH POOL	2023-04-19	Sí	NEGATIVO PARA LESION INTRAEPITELIAL		No			No
		434	38	2023-03-06	POSITIVO VPH POOL	2023-08-09	Sí	Negativo Inflamatorio Bac++		No			No
		435	48		NEGATIVO		No			No			No
		436	47		NEGATIVO	2023-10-27	Sí	Negativo Inflamatorio Bac++		No			No
		437	53		NEGATIVO	2023-04-14	Sí	0		No			No
		438	48		NEGATIVO		No			No			No
		439	54		NEGATIVO		No			No			No
		440	48	2023-03-06	POSITIVO VPH 16		No			No			No
		441	42		NEGATIVO		No			No			No
		442	37		NEGATIVO		No			No			No
		443	38		NEGATIVO		No			No			No
		444	57		NEGATIVO		No			No			No
		445	56	2023-03-06	POSITIVO VPH 16 MAS VPH POOL	2023-03-01	Sí	NEGATIVO PARA LESION INTRAEPITELIAL	2023-03-01	Sí	SIN ALTERACIONES		No
		446	55		NEGATIVO		No			No			No
		447	44		NEGATIVO		No			No			No
		448	49	2023-03-06	POSITIVO VPH 18	2024-10-29	Sí	NEGATIVO PARA LESION INTRAEPITELIAL	2023-03-08	Sí	SIN ALTERACIONES		No
		449	57		NEGATIVO	2023-09-28	Sí	NEGATIVO PARA LESION INTRAEPITELIAL		No			No
		450	39		NEGATIVO		No			No			No
		451	44		NEGATIVO	2023-07-17	Sí	NEGATIVO PARA LESION INTRAEPITELIAL		No			No
		452	41	2023-03-06	POSITIVO VPH POOL		No			No			No
		453	54		NEGATIVO		No			No			No
		454	49		NEGATIVO		No			No			No
		455	40	2023-03-06	POSITIVO VPH POOL	2023-03-02	Sí	(LIEAG) LESION ESCAMOSA INTRAEPITELIAL DE ALTO GRADO	2023-07-04	Sí	LESION INTRAEPITELIAL DE ALTO GRADO	2023-07-21	Sí	NEOPLASIA INTRAEPITELIAL ESCAMOSA DE ALTO GRADO (NIC III)
		456	50		NEGATIVO		No			No			No
		457	45		NEGATIVO	2023-04-14	Sí	0		No			No
		458	40		NEGATIVO		No			No			No
		459	57		NEGATIVO	2023-04-24	Sí	NEGATIVO PARA LESION INTRAEPITELIAL		No			No
		460	40		NEGATIVO		No			No			No
		461	51		NEGATIVO		No			No			No
		462	40	2023-03-06	POSITIVO VPH POOL	2023-01-26	Sí	Negativo Inflamatorio Bac++		No			No
		463	44		NEGATIVO	2023-04-14	Sí	0		No			No
		464	52		NEGATIVO		No			No			No
		465	41		NEGATIVO		No			No			No
		466	39		NEGATIVO	2024-01-19	Sí	Negativo Inflamatorio Bac++		No			No
		467	57		NEGATIVO		No			No			No
		468	40		NEGATIVO		No			No			No
		469	38		NEGATIVO		No			No			No
		470	51		NEGATIVO		No			No			No
		471	54	2023-03-06	POSITIVO VPH POOL	2023-10-06	Sí	0		No			No
		472	51		NEGATIVO		No			No			No
		473	51		NEGATIVO		No			No			No
		474	41		NEGATIVO	2023-10-20	Sí	NEGATIVO PARA LESION INTRAEPITELIAL		No			No
		475	56		NEGATIVO		No			No			No
		476	51	2023-03-06	POSITIVO VPH POOL		No			No			No
		477	47		NEGATIVO		No			No			No
		478	45		NEGATIVO		No			No			No
		479	56		NEGATIVO		No			No			No
		480	42		NEGATIVO		No			No			No
		481	45		NEGATIVO	2023-01-27	Sí	NEGATIVO A NEOPLASIA		No			No
		482	64		NEGATIVO		No			No			No
		483	52		NEGATIVO		No			No			No
		484	37	2023-03-06	POSITIVO VPH POOL		No			No			No
		485	52		NEGATIVO		No			No			No
		486	39		NEGATIVO		No			No			No
		487	43		NEGATIVO		No			No			No
		488	44		NEGATIVO		No			No			No
		489	59		NEGATIVO		No			No			No
		490	51		NEGATIVO		No			No			No
		491	39		NEGATIVO	2023-04-14	Sí	0		No			No
		492	39		NEGATIVO		No			No			No
		493	52		NEGATIVO		No			No			No
		494	44		NEGATIVO		No			No			No
		495	49		NEGATIVO		No			No			No
		496	45		NEGATIVO		No			No			No
		497	60		NEGATIVO		No			No			No
		498	45		NEGATIVO		No			No			No
		499	39	2023-03-06	POSITIVO VPH 18		No			No	0		No
		500	57		NEGATIVO		No			No			No
		501	53	2023-03-06	POSITIVO VPH POOL		No			No			No
		502	51		NEGATIVO		No			No			No
		503	58		NEGATIVO		No			No			No
		504	57		NEGATIVO		No			No			No
		505	57		NEGATIVO		No			No			No
		506	54		NEGATIVO		No			No			No
		507	45	2023-03-06	POSITIVO VPH POOL	2023-08-09	Sí	0		No			No
		508	50		NEGATIVO		No			No			No
		509	54		NEGATIVO		No			No			No
		510	51		NEGATIVO		No			No			No
		511	53		NEGATIVO	2023-09-01	Sí	NEGATIVO PARA LESION INTRAEPITELIAL		No			No
		512	36		NEGATIVO		No			No			No
		513	55		NEGATIVO		No			No			No
		514	50		NEGATIVO		No			No			No
		515	44		NEGATIVO		No			No			No
		516	39		NEGATIVO		No			No			No
		517	52	2023-03-29	NEGATIVO		No			No			No
		518	46		NEGATIVO		No			No			No
		519	39	2023-03-06	POSITIVO VPH POOL		No			No			No
		520	40	2023-03-06	POSITIVO VPH POOL		No			No			No
		521	39	2023-03-06	POSITIVO VPH POOL		No		2023-01-11	Sí	ALTERACIONES INFLAMATORIAS INESPECIFICAS		No
		522	40		NEGATIVO		No			No			No
		523	60		NEGATIVO		No			No			No
		524	59		NEGATIVO		No			No			No
		525	52		NEGATIVO	2023-06-01	Sí	NEGATIVO PARA LESION INTRAEPITELIAL		No			No
		526	39	2023-03-06	POSITIVO VPH POOL	2023-05-15	Sí	NEGATIVO PARA LESION INTRAEPITELIAL		No			No
		527	53		NEGATIVO	2023-06-01	Sí	NEGATIVO PARA LESION INTRAEPITELIAL		No			No
		528	47		NEGATIVO	2024-01-30	Sí	NEGATIVO PARA LESION INTRAEPITELIAL		No			No
		529	45		NEGATIVO		No			No			No
		530	56	2023-03-06	POSITIVO VPH POOL		No			No			No
		531	43	2023-03-06	POSITIVO VPH POOL		No			No			No
		532	50		NEGATIVO		No			No			No
		533	51		NEGATIVO		No			No			No
		534	48		NEGATIVO		No			No			No
		535	41		NEGATIVO		No			No			No
		536	45		NEGATIVO	2023-11-14	Sí	NEGATIVO PARA LESION INTRAEPITELIAL		No			No
		537	45		NEGATIVO	2023-12-05	Sí	(ASC-US) CELULAS ESCAMOSAS ATIPICAS DE SIGNIFICADO INDETERMINADO		No			No
		538	43		NEGATIVO		No			No			No
		539	47		NEGATIVO		No			No			No
		540	37		NEGATIVO		No			No			No
		541	46		NEGATIVO		No			No			No
		542	46	2023-03-06	POSITIVO VPH 16 MAS VPH 18	2023-02-06	Sí	0	2023-03-24	Sí	LESION INTRAEPITELIAL DE BAJO GRADO	2023-03-24	Sí	NEOPLASIA INTRAEPITELIAL ESCAMOSA DE BAJO GRADO (NIC I)
		543	47	2023-03-06	POSITIVO VPH POOL		No			No			No
		544	49		NEGATIVO		No			No			No
		545	53		NEGATIVO		No			No			No
		546	44		NEGATIVO		No			No			No
		547	45		NEGATIVO		No			No			No
		548	42		NEGATIVO		No			No			No
		549	49		NEGATIVO		No			No			No
		550	41		NEGATIVO		No			No			No
		551	50		NEGATIVO		No			No			No
		552	56		NEGATIVO		No			No			No
		553	57		NEGATIVO		No			No			No
		554	47		NEGATIVO	2023-08-18	Sí	NEGATIVO PARA LESION INTRAEPITELIAL	2022-09-06	No	LESION INTRAEPITELIAL DE BAJO GRADO	2022-09-22	No	0
		555	41	2023-03-06	POSITIVO VPH 16		No			No			No
		556	39		NEGATIVO		No			No			No
		557	42		NEGATIVO		No			No			No
		558	48	2023-03-06	POSITIVO VPH POOL	2023-10-06	Sí	NEGATIVO PARA LESION INTRAEPITELIAL		No			No
		559	40		NEGATIVO		No			No			No
		560	36		NEGATIVO		No			No			No
		561	57	2023-03-06	POSITIVO VPH POOL		No			No			No
		562	36		NEGATIVO		No			No			No
		563	43		NEGATIVO	2023-10-06	Sí	NEGATIVO PARA LESION INTRAEPITELIAL		No			No
		564	40		NEGATIVO		No			No			No
		565	49		NEGATIVO		No			No			No
		566	54		NEGATIVO	2023-04-20	Sí	NEGATIVO PARA LESION INTRAEPITELIAL		No			No
		567	49		NEGATIVO		No			No			No
		568	42		NEGATIVO		No			No			No
		569	41		NEGATIVO		No			No			No
		570	52		NEGATIVO		No			No			No
		571	53		NEGATIVO	2023-04-14	Sí	0		No			No
		572	45		NEGATIVO		No			No			No
		573	45		NEGATIVO		No			No			No
		574	50		NEGATIVO	2023-04-20	Sí	NEGATIVO PARA LESION INTRAEPITELIAL		No			No
		575	39		NEGATIVO	2023-03-02	Sí	NEGATIVO A NEOPLASIA		No			No
		576	38		NEGATIVO		No			No			No
		577	46		NEGATIVO		No			No			No
		578	49		NEGATIVO	2023-03-31	Sí	NEGATIVO PARA LESION INTRAEPITELIAL		No			No
		579	35		NEGATIVO	2023-03-15	Sí	NEGATIVO PARA LESION INTRAEPITELIAL		No			No
		580	45	2023-03-06	POSITIVO VPH 18		No		2023-03-17	Sí	Sin alteraciones		No
		581	43	2023-03-06	POSITIVO VPH POOL	2023-08-09	Sí	NEGATIVO PARA LESION INTRAEPITELIAL		No			No
		582	55		NEGATIVO		No			No			No
		583	46		NEGATIVO		No			No			No
		584	57		NEGATIVO		No			No			No
		585	40		NEGATIVO		No			No			No
		586	61	2023-03-06	POSITIVO VPH 16		No		2023-07-10	Sí	ALTERACIONES INFLAMATORIAS INESPECIFICAS	2023-05-11	Sí	0
		587	48		NEGATIVO		No			No			No
		588	46		NEGATIVO		No			No			No
		589	50		NEGATIVO		No			No			No
		590	45		NEGATIVO		No			No			No
		591	44	2023-03-06	POSITIVO VPH POOL	2023-06-01	Sí	NEGATIVO PARA LESION INTRAEPITELIAL		No			No
		592	40		NEGATIVO		No			No			No
		593	39		NEGATIVO		No			No			No
		594	60		NEGATIVO		No			No			No
		595	41		NEGATIVO	2023-04-20	Sí	0		No			No
		596	50		NEGATIVO		No			No			No
		597	39	2023-03-06	POSITIVO VPH POOL		No			No			No
		598	36		NEGATIVO		No			No			No
		599	38		NEGATIVO		No			No			No
		600	46		NEGATIVO		No			No			No
		601	58		NEGATIVO		No			No			No
		602	53		NEGATIVO		No			No			No
		603	40		NEGATIVO		No			No			No
		604	35	2023-03-06	POSITIVO VPH POOL		No		2023-06-15	Sí	LESION INTRAEPITELIAL DE BAJO GRADO	2023-06-15	Sí	NEOPLASIA INTRAEPITELIAL ESCAMOSA DE BAJO GRADO (NIC I)
		605	61	2023-03-06	POSITIVO VPH POOL	2023-07-17	Sí	NEGATIVO PARA LESION INTRAEPITELIAL	2023-04-14	Sí	SIN ALTERACIONES		No
		606	40		NEGATIVO		No			No			No
		607	53	2023-03-06	POSITIVO VPH POOL	2023-05-25	Sí	NEGATIVO PARA LESION INTRAEPITELIAL		No			No
		608	48		NEGATIVO		No			No			No
		609	51	2023-03-06	POSITIVO VPH 18		No		2023-03-17	Sí	LESION INTRAEPITELIAL DE BAJO GRADO	2023-03-17	Sí	NEOPLASIA INTRAEPITELIAL ESCAMOSA DE BAJO GRADO (NIC I)
		610	48	2023-03-06	POSITIVO VPH POOL	2023-04-27	Sí	NEGATIVO PARA LESION INTRAEPITELIAL	2023-09-26	Sí	ALTERACIONES INFLAMATORIAS INESPECIFICAS		No
		611	52		NEGATIVO	2023-04-20	Sí	NEGATIVO PARA LESION INTRAEPITELIAL		No			No
		612	48	2023-03-06	POSITIVO VPH POOL	2023-03-07	Sí	NEGATIVO PARA LESION INTRAEPITELIAL		No			No
		613	39		NEGATIVO		No			No			No
		614	61		NEGATIVO		No			No			No
		615	46		NEGATIVO		No			No			No
		616	38		NEGATIVO		No			No			No
		617	51		NEGATIVO		No			No			No
		618	39		NEGATIVO		No			No		2024-07-05	Sí	NEOPLASIA INTRAEPITELIAL ESCAMOSA DE BAJO GRADO (NIC I)
		619	55		NEGATIVO	2023-02-17	Sí	NEGATIVO A NEOPLASIA		No			No
		620	57		NEGATIVO		No			No			No
		621	47		NEGATIVO		No			No			No
		622	50		NEGATIVO		No			No			No
		623	35		NEGATIVO		No			No			No
		624	61		NEGATIVO		No			No			No
		625	49		NEGATIVO		No			No			No
		626	52		NEGATIVO		No			No			No
		627	39		NEGATIVO		No			No			No
		628	53		NEGATIVO		No			No			No
		629	40		NEGATIVO		No			No			No
		630	44		NEGATIVO		No			No			No
		631	46		NEGATIVO	2023-03-17	Sí	NEGATIVO PARA LESION INTRAEPITELIAL		No			No
		632	51		NEGATIVO		No			No			No
		633	43		NEGATIVO	2024-01-24	Sí	NEGATIVO PARA LESION INTRAEPITELIAL		No			No
		634	50		NEGATIVO		No			No			No
		635	43		NEGATIVO		No			No			No
		636	41		NEGATIVO		No			No			No
		637	52		NEGATIVO	2023-06-28	Sí	NEGATIVO PARA LESION INTRAEPITELIAL		No			No
		638	48		NEGATIVO		No			No			No
		639	42		NEGATIVO		No			No			No
		640	42	2023-03-06	POSITIVO VPH POOL	2023-04-21	Sí	0		No			No
		641	44		NEGATIVO		No			No			No
		642	48	2023-03-06	POSITIVO VPH POOL		No			No			No
		643	40		NEGATIVO		No			No			No
		644	40		NEGATIVO		No			No			No
		645	55		NEGATIVO		No			No			No
		646	52		NEGATIVO		No			No			No
		647	38		NEGATIVO		No			No			No
		648	50		NEGATIVO	2023-01-18	Sí	Negativo Inflamatorio Bac++		No			No
		649	48		NEGATIVO		No			No			No
		650	50		NEGATIVO	2023-11-15	Sí	AGC		No			No
		651	54		NEGATIVO		No			No			No
		652	47		NEGATIVO		No			No			No
		653	42		NEGATIVO	2023-11-09	Sí	NEGATIVO PARA LESION INTRAEPITELIAL		No			No
		654	45		NEGATIVO		No			No			No
		655	46	2023-03-06	POSITIVO VPH POOL	2023-11-07	Sí	Negativo Inflamatorio Bac++		No			No
		656	55		NEGATIVO	2023-04-14	Sí	0		No			No
		657	50		NEGATIVO	2024-01-26	Sí	NEGATIVO PARA LESION INTRAEPITELIAL		No			No
		658	55	2023-03-06	POSITIVO VPH POOL		No			No			No
		659	57		NEGATIVO		No			No			No
		660	43		NEGATIVO		No			No			No
		661	42		NEGATIVO		No			No			No
		662	43		NEGATIVO		No			No			No
		663	46	2023-03-06	POSITIVO VPH POOL		No			No			No
		664	40	2023-03-06	POSITIVO VPH POOL	2023-04-21	Sí	Negativo Inflamatorio Bac++		No			No
		665	52		NEGATIVO		No			No			No
		666	39		NEGATIVO	2023-05-03	Sí	NEGATIVO PARA LESION INTRAEPITELIAL		No			No
		667	56	2023-03-06	POSITIVO VPH 18 MAS VPH POOL		No		2022-12-08	Sí	ALTERACIONES INFLAMATORIAS INESPECIFICAS		No
		668	51		NEGATIVO		No			No			No
		669	39		NEGATIVO		No			No			No
		670	55		NEGATIVO		No			No			No
		671	43		NEGATIVO	2023-04-14	Sí	0		No			No
		672	43	2023-03-06	POSITIVO VPH POOL	2023-04-24	Sí	(LIEBG) LESION ESCAMOSA INTRAEPITELIAL DE BAJO GRADO	2023-05-25	Sí	LESION INTRAEPITELIAL DE BAJO GRADO	2023-06-09	Sí	NEOPLASIA INTRAEPITELIAL ESCAMOSA DE ALTO GRADO (NIC III)
		673	47	2023-03-06	POSITIVO VPH POOL	2023-10-20	Sí	NEGATIVO PARA LESION INTRAEPITELIAL		No			No
		674	51	2023-03-06	POSITIVO VPH POOL	2023-02-28	Sí	NEGATIVO PARA LESION INTRAEPITELIAL		No			No
		675	41		NEGATIVO		No			No			No
		676	42		NEGATIVO		No			No			No
		677	53	2023-03-06	NEGATIVO		No			No			No
		678	49		NEGATIVO		No			No			No
		679	54		NEGATIVO		No			No			No
		680	54		NEGATIVO		No			No			No
		681	43		NEGATIVO	2023-08-08	Sí	NEGATIVO PARA LESION INTRAEPITELIAL		No			No
		682	51		NEGATIVO	2023-06-01	Sí	NEGATIVO PARA LESION INTRAEPITELIAL		No			No
		683	50		NEGATIVO		No			No			No
		684	37		NEGATIVO		No			No			No
		685	57		NEGATIVO	2023-05-03	Sí	NEGATIVO PARA LESION INTRAEPITELIAL		No			No
		686	54		NEGATIVO	2023-04-25	Sí	Negativo Inflamatorio Bac++		No			No
		687	47		NEGATIVO		No			No			No
		688	43		NEGATIVO		No			No			No
		689	39		NEGATIVO		No			No			No
		690	45		NEGATIVO		No			No			No
		691	44		NEGATIVO		No			No			No
		692	41		NEGATIVO		No			No			No
		693	44		NEGATIVO		No			No			No
		694	35		NEGATIVO		No			No			No
		695	42		NEGATIVO		No			No			No
		696	42		NEGATIVO		No			No			No
		697	49	2023-03-06	POSITIVO VPH 18 MAS VPH POOL		No		2023-03-08	Sí	SIN ALTERACIONES		No
		698	45		NEGATIVO		No			No			No
		699	36		NEGATIVO		No			No			No
		700	41		NEGATIVO		No			No			No
		701	47		NEGATIVO	2023-02-08	Sí	NEGATIVO PARA LESION INTRAEPITELIAL		No			No
		702	47		NEGATIVO	2023-04-19	Sí	NEGATIVO PARA LESION INTRAEPITELIAL		No			No
		703	45	2023-03-06	POSITIVO VPH POOL		No			No			No
		704	46		NEGATIVO		No			No			No
		705	56		NEGATIVO	2023-01-19	Sí	Negativo Inflamatorio Bac++		No			No
		706	45		NEGATIVO	2024-01-26	Sí	NEGATIVO PARA LESION INTRAEPITELIAL		No			No
		707	49	2023-03-06	POSITIVO VPH POOL	2023-09-29	Sí	NEGATIVO PARA LESION INTRAEPITELIAL		No			No
		708	37		NEGATIVO		No			No			No
		709	36		NEGATIVO		No			No			No
		710	51		NEGATIVO		No			No			No
		711	45		NEGATIVO		No			No			No
		712	42		NEGATIVO		No			No			No
		713	41		NEGATIVO		No			No			No
		714	43		NEGATIVO	2023-03-14	Sí	NEGATIVO PARA LESION INTRAEPITELIAL		No			No
		715	45	2023-03-06	POSITIVO VPH 16		No		2023-03-07	Sí	LESION INTRAEPITELIAL DE BAJO GRADO	2023-03-07	Sí	NEOPLASIA INTRAEPITELIAL ESCAMOSA DE BAJO GRADO (NIC I)
		716	43		NEGATIVO		No			No			No
		717	50		NEGATIVO		No			No			No
		718	40		NEGATIVO		No			No			No
		719	44		NEGATIVO		No			No			No
		720	47		NEGATIVO		No			No			No
		721	56		NEGATIVO		No			No			No
		722	41		NEGATIVO		No			No			No
		723	48		NEGATIVO		No			No			No
		724	53		NEGATIVO		No			No			No
		725	48	2023-03-06	POSITIVO VPH POOL		No			No			No
		726	37		NEGATIVO	2023-10-30	Sí	NEGATIVO PARA LESION INTRAEPITELIAL		No			No
		727	55		NEGATIVO		No			No			No
		728	39		NEGATIVO		No			No			No
		729	54	2023-03-06	POSITIVO VPH POOL		No			No			No
		730	48		NEGATIVO		No			No			No
		731	51	2023-03-06	POSITIVO VPH POOL	2023-11-24	Sí	NEGATIVO PARA LESION INTRAEPITELIAL		No			No
		732	54		NEGATIVO		No			No			No
		733	44		NEGATIVO		No			No			No
		734	59		NEGATIVO		No			No			No
		735	49		NEGATIVO	2023-11-01	Sí	NEGATIVO PARA LESION INTRAEPITELIAL		No			No
		736	42		NEGATIVO		No			No			No
		737	40		NEGATIVO		No			No			No
		738	53		NEGATIVO		No			No			No
		739	58		NEGATIVO		No			No			No
		740	40		NEGATIVO		No			No			No
		741	56		NEGATIVO		No			No			No
		742	37		NEGATIVO		No			No			No
		743	36		NEGATIVO		No			No			No
		744	39		NEGATIVO	2023-02-08	Sí	NEGATIVO PARA LESION INTRAEPITELIAL		No			No
		745	49		NEGATIVO	2023-04-21	Sí	NEGATIVO PARA LESION INTRAEPITELIAL		No			No
		746	60	2023-03-06	POSITIVO VPH 18 MAS VPH POOL		No		2023-03-08	Sí	SIN ALTERACIONES		No
		747	59		NEGATIVO		No			No			No
		748	42		NEGATIVO		No			No			No
		749	46		NEGATIVO		No			No			No
		750	43	2023-03-06	POSITIVO VPH POOL	2023-02-13	Sí	NEGATIVO PARA LESION INTRAEPITELIAL	2023-02-15	Sí	SIN ALTERACIONES		No
		751	51		NEGATIVO		No			No			No
		752	62	2023-03-06	POSITIVO VPH 18		No		2023-04-20	Sí	LESION INTRAEPITELIAL DE BAJO GRADO	2023-04-20	Sí	NEOPLASIA INTRAEPITELIAL ESCAMOSA DE BAJO GRADO (NIC I)
		753	40		NEGATIVO		No			No			No
		754	56		NEGATIVO		No			No			No
		755	43		NEGATIVO	2023-05-09	Sí	Negativo Inflamatorio Bac++		No			No
		756	54		NEGATIVO		No			No			No
		757	44		NEGATIVO		No			No			No
		758	41		NEGATIVO		No			No			No
		759	47		NEGATIVO	2023-04-14	Sí	0		No			No
		760	43		NEGATIVO		No			No			No
		761	55		NEGATIVO		No			No			No
		762	48	2023-03-06	POSITIVO VPH 18		No			No			No
		763	55		NEGATIVO		No			No			No
		764	40		NEGATIVO		No			No			No
		765	44		NEGATIVO		No			No			No
		766	39		NEGATIVO		No			No			No
		767	45		NEGATIVO	2023-04-14	Sí	0		No			No
		768	57	2023-03-06	POSITIVO VPH POOL	2023-04-26	Sí	NEGATIVO PARA LESION INTRAEPITELIAL		No			No
		769	49		NEGATIVO		No			No			No
		770	48		NEGATIVO		No			No			No
		771	52		NEGATIVO		No			No			No
		772	49		NEGATIVO		No			No			No
		773	55		NEGATIVO		No			No			No
		774	40		NEGATIVO		No			No			No
		775	55	2023-03-06	POSITIVO VPH 16	2023-01-16	Sí	Negativo Inflamatorio Bac++	2023-03-08	Sí	LESION INTRAEPITELIAL DE BAJO GRADO	2023-03-08	Sí	CAMBIOS REACTIVOS (INFLAMACION, METAPLASIA, ATROFIA, ETC.)
		776	44		NEGATIVO		No			No			No
		777	62		NEGATIVO		No			No			No
		778	46		NEGATIVO		No			No			No
		779	41	2023-03-06	POSITIVO VPH POOL		No			No			No
		780	50		NEGATIVO		No			No			No
		781	49		NEGATIVO	2023-04-20	Sí	NEGATIVO PARA LESION INTRAEPITELIAL		No			No
		782	36		NEGATIVO		No			No			No
		783	50		NEGATIVO		No			No			No
		784	46		NEGATIVO		No			No			No
		785	42	2023-03-06	POSITIVO VPH POOL	2023-04-14	Sí	NEGATIVO PARA LESION INTRAEPITELIAL	2022-04-07	No	LESION INTRAEPITELIAL DE BAJO GRADO	2022-05-04	No
		786	55	2024-03-06	POSITIVO VPH POOL	2023-05-09	Sí	NEGATIVO PARA LESION INTRAEPITELIAL		No			No
		787	41		NEGATIVO	2023-04-19	Sí	NEGATIVO PARA LESION INTRAEPITELIAL		No			No
		788	58		NEGATIVO		No			No			No
		789	57		NEGATIVO		No			No			No
		790	49		NEGATIVO	2023-02-16	Sí	NEGATIVO PARA LESION INTRAEPITELIAL		No			No
		791	44		NEGATIVO		No			No			No
		792	38		NEGATIVO	2023-04-19	Sí	0		No			No
		793	43		NEGATIVO		No			No			No
		794	45	2023-03-06	POSITIVO VPH POOL		No			No			No
		795	42		NEGATIVO		No			No			No
		796	45		NEGATIVO		No			No			No
		797	58		NEGATIVO		No			No			No
		798	45	2023-03-06	POSITIVO VPH POOL		No			No			No
		799	59		NEGATIVO		No			No			No
		800	44		NEGATIVO		No			No			No
		801	38	2023-03-06	POSITIVO VPH POOL		No			No			No
		802	40		NEGATIVO		No			No			No
		803	58	2023-03-06	POSITIVO VPH POOL	2023-04-25	Sí	NEGATIVO PARA LESION INTRAEPITELIAL		No			No
		804	41		NEGATIVO		No			No			No
		805	41	2023-03-06	POSITIVO VPH POOL	2023-05-15	Sí	Negativo Inflamatorio Bac++		No			No
		806	51		NEGATIVO	2023-10-31	Sí	NEGATIVO PARA LESION INTRAEPITELIAL		No			No
		807	55	2023-03-06	POSITIVO VPH 16 MAS VPH POOL	2023-05-08	Sí	NEGATIVO PARA LESION INTRAEPITELIAL	2023-03-15	Sí	ALTERACIONES INFLAMATORIAS INESPECIFICAS		No
		808	58		NEGATIVO	2023-04-14	Sí	0		No			No
		809	52		NEGATIVO	2023-09-04	Sí	Negativo Inflamatorio Bac++		No			No
		810	58		NEGATIVO		No			No			No
		811	57		NEGATIVO		No			No			No
		812	51	2023-03-06	POSITIVO VPH POOL	2023-01-03	Sí	NEGATIVO PARA LESION INTRAEPITELIAL		No			No
		813	52	2023-03-06	POSITIVO VPH POOL		No			No			No
		814	40		NEGATIVO		No			No			No
		815	52		NEGATIVO		No			No			No
		816	37		NEGATIVO	2023-08-24	Sí	NEGATIVO PARA LESION INTRAEPITELIAL		No			No
		817	56		NEGATIVO		No			No			No
		818	51	2023-03-06	POSITIVO VPH POOL	2023-11-16	Sí	NEGATIVO PARA LESION INTRAEPITELIAL		No			No
		819	56		NEGATIVO	2023-03-17	Sí	NEGATIVO PARA LESION INTRAEPITELIAL		No			No
		820	45	2023-03-06	POSITIVO VPH POOL	2023-04-11	Sí	Negativo Inflamatorio Bac++		No			No
		821	42		NEGATIVO	2023-08-24	Sí	NEGATIVO PARA LESION INTRAEPITELIAL		No			No
		822	43		NEGATIVO		No			No			No
		823	47		NEGATIVO		No			No			No
		824	44		NEGATIVO		No			No			No
		825	48		NEGATIVO		No			No			No
		826	45		NEGATIVO		No			No			No
		827	42		NEGATIVO		No			No			No
		828	35		NEGATIVO		No			No			No
		829	47		NEGATIVO		No			No			No
		830	44		NEGATIVO		No			No			No
		831	52	2023-03-06	POSITIVO VPH 16		No		2023-03-13	Sí	LESION INTRAEPITELIAL DE BAJO GRADO	2023-03-13	Sí	NEOPLASIA INTRAEPITELIAL ESCAMOSA DE BAJO GRADO (NIC I)
		832	43	2023-03-06	POSITIVO VPH POOL		No			No			No
		833	53	2023-03-06	POSITIVO VPH POOL		No			No			No	0
		834	38		NEGATIVO		No			No			No
		835	43	2023-03-06	POSITIVO VPH POOL		No			No			No
		836	49		NEGATIVO	2023-06-16	Sí	Negativo Inflamatorio Bac++		No			No
		837	37		NEGATIVO	2023-10-20	Sí	NEGATIVO PARA LESION INTRAEPITELIAL		No			No
		838	56		NEGATIVO	2023-04-25	Sí	0		No			No
		839	41	2023-03-06	POSITIVO VPH POOL	2023-04-18	Sí	NEGATIVO PARA LESION INTRAEPITELIAL		No			No
		840	35		NEGATIVO		No			No			No
		841	40		NEGATIVO		No			No			No
		842	51		NEGATIVO		No			No			No
		843	43		NEGATIVO		No			No			No
		844	45		NEGATIVO		No			No			No
		845	45	2023-03-06	POSITIVO VPH 16 MAS VPH POOL	2023-07-21	Sí	NEGATIVO PARA LESION INTRAEPITELIAL	2023-02-21	Sí	LESION INTRAEPITELIAL DE ALTO GRADO	2023-02-21	Sí	NEOPLASIA INTRAEPITELIAL ESCAMOSA DE ALTO GRADO (NIC II)
		846	60		NEGATIVO		No			No			No
		847	50		NEGATIVO		No			No			No
		848	61	2023-03-06	POSITIVO VPH POOL		No			No			No
		849	52		NEGATIVO		No			No			No
		850	53		NEGATIVO		No			No			No
		851	37		NEGATIVO		No			No			No
		852	47		NEGATIVO		No			No			No
		853	50		NEGATIVO		No			No			No
		854	52		NEGATIVO		No			No			No
		855	55		NEGATIVO		No			No			No
		856	36		NEGATIVO		No			No			No
		857	48		NEGATIVO		No			No			No
		858	42	2023-03-06	POSITIVO VPH POOL		No			No			No
		859	44		NEGATIVO		No			No			No
		860	39	2023-03-06	POSITIVO VPH POOL		No			No			No
		861	51		NEGATIVO		No			No			No
		862	45		NEGATIVO		No			No			No
		863	36		NEGATIVO		No			No			No
		864	39		NEGATIVO		No			No			No
		865	55		NEGATIVO		No			No			No
		866	40		NEGATIVO		No			No			No
		867	50		NEGATIVO		No			No			No
		868	51		NEGATIVO	2023-06-23	Sí	Negativo Inflamatorio Bac++		No			No
		869	37		NEGATIVO		No			No			No
		870	40		NEGATIVO		No			No			No
		871	52	2023-03-06	POSITIVO VPH POOL		No			No			No
		872	41		NEGATIVO	2023-03-29	Sí	NEGATIVO PARA LESION INTRAEPITELIAL		No			No
		873	55		NEGATIVO		No			No			No
		874	36		NEGATIVO		No			No			No
		875	50	2023-03-06	POSITIVO VPH 16	2023-01-31	Sí	NEGATIVO A NEOPLASIA	2023-03-07	Sí	ALTERACIONES INFLAMATORIAS INESPECIFICAS		No
		876	45	2023-03-06	POSITIVO VPH POOL		No			No			No
		877	49		NEGATIVO		No			No			No
		878	41		NEGATIVO	2023-05-03	Sí	NEGATIVO PARA LESION INTRAEPITELIAL		No			No
		879	48		NEGATIVO		No			No			No
		880	48		NEGATIVO		No			No			No
		881	39	2023-03-06	POSITIVO VPH POOL		No			No			No
		882	57		NEGATIVO	2023-03-07	Sí	Negativo Inflamatorio Bac++		No			No
		883	47		NEGATIVO		No			No			No
		884	57		NEGATIVO		No			No			No
		885	46	2023-03-06	POSITIVO VPH 18 MAS VPH POOL	2023-03-01	Sí	NEGATIVO A NEOPLASIA	2023-03-02	Sí	SIN ALTERACIONES		No
		886	48		NEGATIVO	2023-12-05	Sí	NEGATIVO PARA LESION INTRAEPITELIAL		No			No
		887	46		NEGATIVO		No			No			No
		888	42	2023-03-06	POSITIVO VPH 16		No		2023-04-18	Sí	LESION INTRAEPITELIAL DE BAJO GRADO	2023-04-18	Sí	INFECCION POR VIRUS DEL PAPILOMA HUMANO CON O SIN CERVICITIS
		889	56		NEGATIVO		No			No			No
		890	46		NEGATIVO	2023-04-14	Sí	0		No			No
		891	40		NEGATIVO		No			No			No
		892	42		NEGATIVO		No			No			No
		893	48		NEGATIVO		No			No			No
		894	43	2023-03-06	POSITIVO VPH POOL	2023-03-01	Sí	NEGATIVO PARA LESION INTRAEPITELIAL		No			No
		895	42		NEGATIVO		No			No			No
		896	42	2023-03-06	POSITIVO VPH POOL		No			No			No
		897	52	2023-03-06	POSITIVO VPH POOL	2023-09-22	Sí	(LIEBG) LESION ESCAMOSA INTRAEPITELIAL DE BAJO GRADO	2023-10-09	Sí	ALTERACIONES INFLAMATORIAS INESPECIFICAS		No
		898	50		NEGATIVO		No			No			No
		899	44		NEGATIVO		No			No			No
		900	44		NEGATIVO		No			No			No
		901	52	2023-03-06	POSITIVO VPH POOL	2023-02-24	Sí	Negativo Inflamatorio Bac++		No			No
		902	56		NEGATIVO		No			No			No
		903	36		NEGATIVO	2023-04-14	Sí	0		No			No
		904	51		NEGATIVO		No			No			No
		905	61		NEGATIVO		No			No			No
		906	49		NEGATIVO		No			No			No
		907	38		NEGATIVO		No			No			No
		908	58		NEGATIVO		No			No			No
		909	41		NEGATIVO		No			No			No
		910	49		NEGATIVO	2023-02-07	Sí	(AGC) CELULAS GLANDULARES ATIPICAS REACTIVAS		No			No
		911	59		NEGATIVO		No			No			No
		912	37		NEGATIVO		No			No			No
		913	47		NEGATIVO		No			No			No
		914	51		NEGATIVO		No			No			No
		915	38	2023-03-06	POSITIVO VPH 16		No		2023-03-15	Sí	LESION INTRAEPITELIAL DE BAJO GRADO	2023-03-28	Sí	NEOPLASIA INTRAEPITELIAL ESCAMOSA DE BAJO GRADO (NIC I)
		916	41	2023-03-06	POSITIVO VPH POOL		No			No			No
		917	54		NEGATIVO		No			No			No
		918	45		NEGATIVO		No			No			No
		919	43		NEGATIVO		No			No			No
		920	40		NEGATIVO		No			No			No
		921	42		NEGATIVO		No			No			No
		922	50		NEGATIVO		No			No			No
		923	55		NEGATIVO		No			No			No
		924	41	2023-03-06	POSITIVO VPH POOL	2023-03-06	Sí	NEGATIVO PARA LESION INTRAEPITELIAL	2023-05-03	Sí	ALTERACIONES INFLAMATORIAS INESPECIFICAS		No
		925	47		NEGATIVO	2023-02-22	Sí	NEGATIVO PARA LESION INTRAEPITELIAL		No			No
		926	43		NEGATIVO		No			No			No
		927	51	2023-03-06	POSITIVO VPH 18	2023-03-09	Sí	NEGATIVO A NEOPLASIA	2023-03-02	Sí	SIN ALTERACIONES		No
		928	35		NEGATIVO		No			No			No
		929	48		NEGATIVO		No			No			No
		930	53		NEGATIVO		No			No			No
		931	51		NEGATIVO		No			No			No
		932	36		NEGATIVO		No			No			No
		933	45		NEGATIVO		No			No			No
		934	36		NEGATIVO	2023-04-19	Sí	NEGATIVO PARA LESION INTRAEPITELIAL		No			No
		935	39	2023-03-06	POSITIVO VPH POOL		No			No			No
		936	55		NEGATIVO		No			No			No
		937	58		NEGATIVO		No			No			No
		938	45		NEGATIVO		No			No			No
		939	41	2023-03-06	POSITIVO VPH POOL		No			No			No
		940	45		NEGATIVO		No			No			No
		941	47		NEGATIVO		No			No			No
		942	44		NEGATIVO		No			No			No
		943	49		NEGATIVO		No			No			No
		944	47		NEGATIVO		No			No			No
		945	44		NEGATIVO	2023-03-07	Sí	Negativo Inflamatorio Bac++		No			No
		946	50		NEGATIVO		No			No			No
		947	49	2023-03-06	POSITIVO VPH POOL	2023-04-18	Sí	Negativo Inflamatorio Bac++		No			No
		948	42		NEGATIVO		No			No			No
		949	43		NEGATIVO	2023-11-01	Sí	NEGATIVO PARA LESION INTRAEPITELIAL		No			No
		950	47		NEGATIVO		No			No			No
		951	38		NEGATIVO		No			No			No
		952	58		NEGATIVO		No			No			No
		953	44		NEGATIVO		No			No			No
		954	43	2023-03-06	POSITIVO VPH POOL	2023-09-27	Sí	NEGATIVO PARA LESION INTRAEPITELIAL		No			No
		955	47		NEGATIVO		No			No			No
		956	52		NEGATIVO		No			No			No
		957	50	2023-03-06	POSITIVO VPH 16 MAS VPH POOL		No		2023-03-14	Sí	LESION INTRAEPITELIAL DE BAJO GRADO	2023-04-25	Sí	NEOPLASIA INTRAEPITELIAL ESCAMOSA DE BAJO GRADO (NIC I)
		958	62		NEGATIVO		No			No			No
		959	45		NEGATIVO		No			No			No
		960	45	2023-03-06	POSITIVO VPH POOL		No			No			No
		961	43		NEGATIVO		No			No			No
		962	40		NEGATIVO	2024-01-19	Sí	Negativo Inflamatorio Bac++		No			No
		963	45		NEGATIVO		No			No			No
		964	39		NEGATIVO		No			No			No
		965	51		NEGATIVO	2023-04-19	Sí	NEGATIVO PARA LESION INTRAEPITELIAL		No			No
		966	48		NEGATIVO	2024-01-26	Sí	NEGATIVO PARA LESION INTRAEPITELIAL		No			No
		967	51		NEGATIVO		No			No			No
		968	57		NEGATIVO		No			No			No
		969	42		NEGATIVO	2023-01-30	Sí	NEGATIVO PARA LESION INTRAEPITELIAL		No			No
		970	44		NEGATIVO		No			No			No
		971	54		NEGATIVO		No			No			No
		972	61		NEGATIVO	2023-04-19	Sí	NEGATIVO PARA LESION INTRAEPITELIAL		No			No
		973	52		NEGATIVO		No			No			No
		974	48		NEGATIVO		No			No			No
		975	47		NEGATIVO		No			No			No
		976	48		NEGATIVO		No			No			No
		977	42		NEGATIVO		No			No			No
		978	46		NEGATIVO	2023-04-14	Sí	0		No			No
		979	47		NEGATIVO		No			No			No
		980	56		NEGATIVO		No			No			No
		981	45		NEGATIVO	2023-11-14	Sí	NEGATIVO PARA LESION INTRAEPITELIAL		No			No
		982	42		NEGATIVO		No			No			No
		983	48		NEGATIVO		No			No			No
		984	47		NEGATIVO		No			No			No
		985	41	2023-03-06	POSITIVO VPH POOL	2023-04-24	Sí	NEGATIVO PARA LESION INTRAEPITELIAL		No			No
		986	50	2023-03-06	POSITIVO VPH POOL		No		2023-02-23	Sí	ALTERACIONES INFLAMATORIAS INESPECIFICAS		No
		987	38		NEGATIVO		No			No			No
		988	45		NEGATIVO	2023-04-19	Sí	NEGATIVO PARA LESION INTRAEPITELIAL		No			No
		989	46	2023-03-06	POSITIVO VPH POOL	2023-04-21	Sí	LEIBG/NIC1/Leve	2023-05-15	Sí	LESION INTRAEPITELIAL DE ALTO GRADO	2023-05-15	Sí	NEOPLASIA INTRAEPITELIAL ESCAMOSA DE ALTO GRADO (NIC III)
		990	43		NEGATIVO		No			No			No
		991	59	2023-03-06	POSITIVO VPH POOL	2023-10-10	Sí	NEGATIVO PARA LESION INTRAEPITELIAL		No			No
		992	37		NEGATIVO	2023-04-14	Sí	0		No			No
		993	56	2023-03-06	NEGATIVO	2023-11-16	Sí	NEGATIVO PARA LESION INTRAEPITELIAL		No			No
		994	42		NEGATIVO	2023-04-25	Sí	Negativo Inflamatorio Bac++		No			No
		995	38		NEGATIVO		No			No			No
		996	39		NEGATIVO		No			No			No
		997	55		NEGATIVO		No			No			No
		998	46		NEGATIVO		No			No			No
		999	43		NEGATIVO		No			No			No
		1000	42	2023-03-06	POSITIVO VPH POOL	2023-02-03	Sí	Negativo Inflamatorio Bac++		No			No
		1001	55		NEGATIVO		No			No			No
		1002	40		NEGATIVO		No			No			No
		1003	58	2023-03-06	POSITIVO VPH POOL	2023-04-03	Sí	NEGATIVO PARA LESION INTRAEPITELIAL		No			No
		1004	55		NEGATIVO		No			No			No
		1005	47		NEGATIVO	2023-11-01	Sí	NEGATIVO PARA LESION INTRAEPITELIAL		No			No
		1006	58		NEGATIVO		No			No			No
		1007	49		NEGATIVO		No			No			No
		1008	51		NEGATIVO		No			No			No
		1009	50		NEGATIVO		No			No			No
		1010	46		NEGATIVO	2023-06-01	Sí	NEGATIVO PARA LESION INTRAEPITELIAL		No			No
		1011	58		NEGATIVO		No			No			No
		1012	51		NEGATIVO		No			No			No
		1013	55	2023-03-06	POSITIVO VPH POOL	2023-03-02	Sí	Negativo Inflamatorio Bac++	2023-03-16	Sí	ALTERACIONES INFLAMATORIAS INESPECIFICAS		No
		1014	42	2023-03-06	POSITIVO VPH POOL	2023-02-13	Sí	NEGATIVO PARA LESION INTRAEPITELIAL		No			No
		1015	47		NEGATIVO		No			No			No
		1016	51		NEGATIVO		No			No			No
		1017	46	2023-03-06	POSITIVO VPH 16		No		2022-12-09	Sí	SIN ALTERACIONES		No
		1018	51		NEGATIVO		No			No			No
		1019	47		NEGATIVO	2023-04-14	Sí	0		No			No
		1020	39		NEGATIVO	2023-01-12	Sí	NEGATIVO PARA LESION INTRAEPITELIAL		No			No
		1021	53		NEGATIVO	2023-04-14	Sí	0		No			No
		1022	59		NEGATIVO	2023-04-14	Sí	0		No			No
		1023	47	2023-03-06	POSITIVO VPH POOL		No			No			No
		1024	44		NEGATIVO		No			No			No
		1025	38		NEGATIVO		No			No			No
		1026	42		NEGATIVO		No			No			No
		1027	57		NEGATIVO		No			No			No
		1028	45		NEGATIVO		No			No			No
		1029	39		NEGATIVO		No			No			No
		1030	49		NEGATIVO	2024-01-26	Sí	NEGATIVO PARA LESION INTRAEPITELIAL		No			No
		1031	49		NEGATIVO		No			No			No
		1032	42	2023-03-06	POSITIVO VPH POOL	2023-08-09	Sí	NEGATIVO PARA LESION INTRAEPITELIAL		No			No
		1033	47		NEGATIVO		No			No			No
		1034	58		NEGATIVO		No			No			No
		1035	41		NEGATIVO		No			No			No
		1036	58		NEGATIVO		No			No			No
		1037	55		NEGATIVO		No			No			No
		1038	49		NEGATIVO		No			No			No
		1039	53		NEGATIVO		No			No			No
		1040	60		NEGATIVO	2023-06-01	Sí	NEGATIVO PARA LESION INTRAEPITELIAL		No			No
		1041	45		NEGATIVO		No			No			No
		1042	37		NEGATIVO		No			No			No
		1043	39		NEGATIVO		No			No			No
		1044	55		NEGATIVO		No			No			No
		1045	37		NEGATIVO		No			No			No
		1046	39		NEGATIVO	2023-06-01	Sí	NEGATIVO PARA LESION INTRAEPITELIAL		No			No
		1047	48	2023-03-06	POSITIVO VPH POOL		No			No			No
		1048	41		NEGATIVO		No			No			No
		1049	42	2023-03-06	POSITIVO VPH POOL		No			No			No
		1050	48		NEGATIVO		No			No			No
		1051	52		NEGATIVO		No			No			No
		1052	55		NEGATIVO		No			No			No
		1053	37	2023-03-06	POSITIVO VPH POOL		No		2023-04-25	Sí	ALTERACIONES INFLAMATORIAS INESPECIFICAS		No
		1054	37		NEGATIVO		No			No			No
		1055	44		NEGATIVO		No			No			No
		1056	38		NEGATIVO		No			No			No
		1057	45		NEGATIVO		No			No			No
		1058	44	2023-03-06	POSITIVO VPH POOL	2023-03-09	Sí	NEGATIVO A NEOPLASIA		No			No
		1059	51		NEGATIVO		No			No			No
		1060	56	2023-03-06	POSITIVO VPH POOL	2023-11-09	Sí	NEGATIVO PARA LESION INTRAEPITELIAL		No			No
		1061	43		NEGATIVO	2024-01-03	Sí	NEGATIVO PARA LESION INTRAEPITELIAL		No			No
		1062	46		NEGATIVO	2024-01-24	Sí	NEGATIVO PARA LESION INTRAEPITELIAL		No			No
		1063	39		NEGATIVO	2023-10-24	Sí	Negativo Inflamatorio Bac++		No			No
		1064	45		NEGATIVO	2023-08-25	Sí	NEGATIVO PARA LESION INTRAEPITELIAL		No			No
		1065	61		NEGATIVO		No			No			No
		1066	35		NEGATIVO		No			No			No
		1067	38		NEGATIVO	2023-08-03	Sí	NEGATIVO PARA LESION INTRAEPITELIAL		No			No
		1068	54	2023-03-06	POSITIVO VPH POOL		No			No			No
		1069	52		NEGATIVO	2023-04-14	Sí	0		No			No
		1070	51		NEGATIVO		No			No			No
		1071	37		NEGATIVO		No			No			No
		1072	43		NEGATIVO		No			No			No
		1073	37		NEGATIVO		No			No			No
		1074	50		NEGATIVO		No			No			No
		1075	44		NEGATIVO		No			No			No
		1076	49		NEGATIVO		No			No			No
		1077	54	2023-03-06	POSITIVO VPH POOL	2023-05-24	Sí	Negativo Inflamatorio Bac++		No			No
		1078	50		NEGATIVO		No			No			No
		1079	41		NEGATIVO		No			No			No
		1080	49	2023-03-06	POSITIVO VPH POOL	2023-03-09	Sí	NEGATIVO A NEOPLASIA	2023-03-03	Sí	SIN ALTERACIONES		No
		1081	53		NEGATIVO		No			No			No
		1082	54		NEGATIVO	2023-10-06	Sí	NEGATIVO PARA LESION INTRAEPITELIAL		No			No
		1083	60	2023-03-06	POSITIVO VPH 16		No		2023-03-13	Sí	LESION INTRAEPITELIAL DE BAJO GRADO	2023-03-13	Sí	NEOPLASIA INTRAEPITELIAL ESCAMOSA DE BAJO GRADO (NIC I)
		1084	37		NEGATIVO	2023-04-14	Sí	0		No			No
		1085	46		NEGATIVO		No			No			No
		1086	37		NEGATIVO		No			No			No
		1087	37		NEGATIVO	2023-06-20	Sí	Negativo Inflamatorio Bac++		No			No
		1088	40		NEGATIVO		No			No			No
		1089	56		NEGATIVO		No			No			No
		1090	50		NEGATIVO		No			No			No
		1091	39		NEGATIVO		No			No			No
		1092	50		NEGATIVO	2023-02-22	Sí	NEGATIVO PARA LESION INTRAEPITELIAL		No			No
		1093	57		NEGATIVO	2023-04-14	Sí	0		No			No
		1094	38		NEGATIVO		No			No			No
		1095	54		NEGATIVO	2023-08-08	Sí	NEGATIVO PARA LESION INTRAEPITELIAL		No			No
		1096	45		NEGATIVO		No			No			No
		1097	38		NEGATIVO		No			No			No
		1098	39		NEGATIVO		No			No			No
		1099	56	2023-03-06	POSITIVO VPH POOL	2023-04-27	Sí	NEGATIVO PARA LESION INTRAEPITELIAL		No			No
		1100	40	2023-03-06	POSITIVO VPH POOL		No			No			No
		1101	41		NEGATIVO		No			No			No
		1102	47	2023-03-06	POSITIVO VPH POOL		No			No			No
		1103	51		NEGATIVO		No			No			No
		1104	50		NEGATIVO		No			No			No
		1105	40		NEGATIVO		No			No			No
		1106	52		NEGATIVO		No			No			No
		1107	42		NEGATIVO	2023-12-11	Sí	NEGATIVO PARA LESION INTRAEPITELIAL		No			No
		1108	50		NEGATIVO		No			No			No
		1109	51		NEGATIVO	2023-12-11	Sí	Negativo Inflamatorio Bac++		No			No
		1110	49		NEGATIVO		No			No			No
		1111	40		NEGATIVO		No			No			No
		1112	45		NEGATIVO	2023-01-18	Sí	Negativo Inflamatorio Bac++		No			No
		1113	42		NEGATIVO		No			No			No
		1114	43	2023-03-06	POSITIVO VPH POOL		No			No			No
		1115	40		NEGATIVO		No			No			No
		1116	51		NEGATIVO		No			No			No
		1117	50	2023-03-06	POSITIVO VPH 18		No		2023-03-17	Sí	ALTERACIONES INFLAMATORIAS INESPECIFICAS	2023-05-15	Sí	TEJIDO CON PROCESO INFLAMATORIO, INFECCIOSO O REACTIVO
		1118	52		NEGATIVO		No			No			No
		1119	50		NEGATIVO		No			No			No
		1120	51		NEGATIVO		No			No			No
		1121	37	2023-03-06	POSITIVO VPH POOL	2023-03-10	Sí	NEGATIVO A NEOPLASIA		No			No
		1122	38		NEGATIVO		No			No			No
		1123	45		NEGATIVO		No			No			No
		1124	46		NEGATIVO		No			No			No
		1125	47	2023-03-06	POSITIVO VPH POOL	2024-03-06	Sí	NEGATIVO PARA LESION INTRAEPITELIAL	2023-04-04	Sí	ALTERACIONES INFLAMATORIAS INESPECIFICAS		No
		1126	43	2023-03-06	POSITIVO VPH POOL		No			No			No
		1127	43		NEGATIVO	2023-08-24	Sí	NEGATIVO PARA LESION INTRAEPITELIAL		No			No
		1128	55		NEGATIVO		No			No			No
		1129	35		NEGATIVO	2023-04-19	Sí	0		No			No
		1130	50		NEGATIVO		No			No			No
		1131	50		NEGATIVO		No			No			No
		1132	43		NEGATIVO	2023-10-12	Sí	(ASC-US) CELULAS ESCAMOSAS ATIPICAS DE SIGNIFICADO INDETERMINADO	2023-10-20	Sí	ALTERACIONES INFLAMATORIAS INESPECIFICAS		No
		1133	54		NEGATIVO	2023-04-26	Sí	Negativo Inflamatorio Bac++		No			No
		1134	41		NEGATIVO		No			No			No
		1135	44		NEGATIVO	2023-06-26	Sí	NEGATIVO PARA LESION INTRAEPITELIAL		No			No
		1136	57		NEGATIVO		No			No			No
		1137	44		NEGATIVO		No			No			No
		1138	46		NEGATIVO	2023-04-14	Sí	0		No			No
		1139	54		NEGATIVO		No			No			No
		1140	36		NEGATIVO		No			No			No
		1141	52		NEGATIVO		No			No			No
		1142	37		NEGATIVO		No			No			No
		1143	49		NEGATIVO	2023-03-17	Sí	NEGATIVO PARA LESION INTRAEPITELIAL		No			No
		1144	44		NEGATIVO		No			No			No
		1145	41		NEGATIVO		No			No			No
		1146	46		NEGATIVO		No			No			No
		1147	47	2023-03-06	POSITIVO VPH POOL	2023-06-27	Sí	NEGATIVO PARA LESION INTRAEPITELIAL		No			No
		1148	45		NEGATIVO	2023-01-18	Sí	NEGATIVO PARA LESION INTRAEPITELIAL		No			No
		1149	58		NEGATIVO		No			No			No
		1150	46	2023-03-06	POSITIVO VPH POOL		No			No			No
		1151	44	2023-03-06	POSITIVO VPH POOL		No		2022-12-13	Sí	ALTERACIONES INFLAMATORIAS INESPECIFICAS		No
		1152	44		NEGATIVO		No			No			No
		1153	42		NEGATIVO		No			No			No
		1154	41	2023-03-06	POSITIVO VPH POOL		No			No			No
		1155	43	2023-03-06	POSITIVO VPH POOL	2023-03-01	Sí	NEGATIVO A NEOPLASIA	2023-06-15	Sí	LESION INTRAEPITELIAL DE BAJO GRADO	2023-09-14	Sí	NEOPLASIA INTRAEPITELIAL ESCAMOSA DE BAJO GRADO (NIC I)
		1156	58		NEGATIVO		No			No			No
		1157	50		NEGATIVO		No			No			No
		1158	37		NEGATIVO		No			No			No
		1159	37	2023-03-06	POSITIVO VPH 16		No		2023-03-28	Sí	LESION INTRAEPITELIAL DE ALTO GRADO	2023-04-10	Sí	NEOPLASIA INTRAEPITELIAL ESCAMOSA DE BAJO GRADO (NIC I)
		1160	54		NEGATIVO		No			No			No
		1161	58		NEGATIVO		No			No			No
		1162	46		NEGATIVO		No			No			No
		1163	41		NEGATIVO		No			No			No
		1164	49		NEGATIVO	2023-04-19	Sí	NEGATIVO PARA LESION INTRAEPITELIAL		No			No
		1165	41		NEGATIVO		No			No			No
		1166	43		NEGATIVO		No			No			No
		1167	45		NEGATIVO		No			No			No
		1168	37		NEGATIVO		No			No			No
		1169	48		NEGATIVO		No			No			No
		1170	51	2023-03-06	POSITIVO VPH POOL		No		2023-12-04	Sí	NEOPLASIA INTRAEPITELIAL CERVICAL NIC I	2024-01-09	Sí	NEOPLASIA INTRAEPITELIAL ESCAMOSA DE BAJO GRADO (NIC I)
		1171	48		NEGATIVO		No			No			No
		1172	58		NEGATIVO		No			No			No
		1173	49		NEGATIVO		No			No			No
		1174	41		NEGATIVO	2024-01-24	Sí	NEGATIVO PARA LESION INTRAEPITELIAL		No			No
		1175	42		NEGATIVO		No			No			No
		1176	53		NEGATIVO	2023-04-14	Sí	0		No			No
		1177	58		NEGATIVO		No			No			No
		1178	50	2023-03-06	POSITIVO VPH POOL	2023-02-24	Sí	(ASC-US) CELULAS ESCAMOSAS ATIPICAS DE SIGNIFICADO INDETERMINADO	2023-03-23	Sí	ALTERACIONES INFLAMATORIAS INESPECIFICAS	2023-06-27	Sí	NEOPLASIA INTRAEPITELIAL ESCAMOSA DE BAJO GRADO (NIC I)
		1179	51		NEGATIVO	2023-04-14	Sí	Negativo Inflamatorio Bac++	2022-02-23	No	ALTERACIONES INFLAMATORIAS INESPECIFICAS	2022-02-23	No	NEOPLASIA INTRAEPITELIAL ESCAMOSA DE BAJO GRADO (NIC I)
		1180	36		NEGATIVO		No			No			No
		1181	43		NEGATIVO		No			No			No
		1182	49		NEGATIVO		No			No			No
		1183	42		NEGATIVO		No			No			No
		1184	38		NEGATIVO		No			No			No
		1185	36		NEGATIVO		No			No			No
		1186	41		NEGATIVO		No			No			No
		1187	39	2023-03-06	POSITIVO VPH POOL		No			No			No
		1188	43		NEGATIVO		No			No			No
		1189	35		NEGATIVO		No			No			No
		1190	41	2023-03-06	POSITIVO VPH POOL	2023-01-24	Sí	NEGATIVO PARA LESION INTRAEPITELIAL		No			No
		1191	38		NEGATIVO		No			No			No
		1192	59	2023-03-06	POSITIVO VPH 16 MAS VPH POOL	2023-03-14	Sí	NEGATIVO A NEOPLASIA	2023-03-09	Sí	ALTERACIONES INFLAMATORIAS INESPECIFICAS		No
		1193	53		NEGATIVO		No			No			No
		1194	48		NEGATIVO		No			No			No
		1195	44		NEGATIVO		No			No			No
		1196	41		NEGATIVO		No			No			No
		1197	49		NEGATIVO		No			No			No
		1198	58		NEGATIVO		No			No			No
		1199	36		NEGATIVO		No			No			No
		1200	56		NEGATIVO		No			No			No
		1201	42		NEGATIVO		No			No			No
		1202	44		NEGATIVO		No			No			No
		1203	41		NEGATIVO		No			No			No
		1204	49		NEGATIVO		No			No			No
		1205	48		NEGATIVO		No			No			No
		1206	48		NEGATIVO		No			No			No
		1207	39		NEGATIVO		No			No			No
		1208	44		NEGATIVO		No			No			No
		1209	53		NEGATIVO		No			No			No
		1210	54		NEGATIVO		No			No			No
		1211	54		NEGATIVO		No			No			No
		1212	40		NEGATIVO		No			No			No
		1213	40		NEGATIVO	2023-10-06	Sí	NEGATIVO PARA LESION INTRAEPITELIAL		No			No
		1214	60		NEGATIVO		No			No			No
		1215	51		NEGATIVO		No			No			No
		1216	50	2023-03-06	POSITIVO VPH POOL	2023-04-19	Sí	Negativo Inflamatorio Bac++		No			No
		1217	39		NEGATIVO		No			No			No
		1218	39		NEGATIVO		No			No			No
		1219	43		NEGATIVO		No			No			No
		1220	41	2023-03-06	POSITIVO VPH POOL	2023-03-13	Sí	NEGATIVO A NEOPLASIA		No			No
		1221	56		NEGATIVO		No			No			No
		1222	51		NEGATIVO		No			No			No
		1223	45		NEGATIVO	2024-01-17	Sí	NEGATIVO PARA LESION INTRAEPITELIAL		No			No
		1224	40	2023-03-06	POSITIVO VPH POOL		No			No			No
		1225	46		NEGATIVO		No			No			No
		1226	36		NEGATIVO		No			No			No
		1227	42		NEGATIVO		No			No			No
		1228	55	2023-03-06	POSITIVO VPH 16	2023-06-14	Sí	NEGATIVO PARA LESION INTRAEPITELIAL	2023-03-07	Sí	SIN ALTERACIONES		No
		1229	39		NEGATIVO	2023-01-20	Sí	Negativo Inflamatorio Bac++		No			No
		1230	39		NEGATIVO		No			No			No
		1231	52	2023-03-27	NEGATIVO		No			No			No
		1232	45		NEGATIVO		No			No			No
		1233	54		NEGATIVO	2021-11-05	No	(LIEBG) LESION ESCAMOSA INTRAEPITELIAL DE BAJO GRADO	2022-01-31	No	ALTERACIONES INFLAMATORIAS INESPECIFICAS	2022-01-31	No	NEOPLASIA INTRAEPITELIAL ESCAMOSA DE BAJO GRADO (NIC I)
		1234	37		NEGATIVO		No			No			No
		1235	39		NEGATIVO		No			No			No
		1236	56	2023-03-06	POSITIVO VPH POOL		No			No			No
		1237	46		NEGATIVO		No			No			No
		1238	42		NEGATIVO	2023-08-08	Sí	Negativo Inflamatorio Bac++		No			No
		1239	51		NEGATIVO		No			No			No
		1240	40		NEGATIVO	2023-03-07	Sí	Negativo Inflamatorio Bac++		No			No
		1241	36		NEGATIVO	2023-04-14	Sí	0		No			No
		1242	46		NEGATIVO	2023-02-02	Sí	NEGATIVO PARA LESION INTRAEPITELIAL		No			No
		1243	55		NEGATIVO		No			No			No
		1244	55		NEGATIVO		No			No			No
		1245	36		NEGATIVO		No			No			No
		1246	54		NEGATIVO		No			No			No
		1247	56		NEGATIVO		No			No			No
		1248	55		NEGATIVO		No			No			No
		1249	40		NEGATIVO		No			No			No
		1250	42		NEGATIVO		No			No			No
		1251	39		NEGATIVO		No			No			No
		1252	46	2023-03-06	POSITIVO VPH 16 MAS VPH POOL		No		2023-03-13	Sí	LESION INTRAEPITELIAL DE BAJO GRADO	2023-03-13	Sí	NEOPLASIA INTRAEPITELIAL ESCAMOSA DE BAJO GRADO (NIC I)
		1253	42		NEGATIVO		No			No			No
		1254	57		NEGATIVO		No			No			No
		1255	51		NEGATIVO		No			No			No
		1256	50		NEGATIVO		No			No			No
		1257	59	2023-03-06	POSITIVO VPH POOL		No			No			No
		1258	47		NEGATIVO		No			No			No
		1259	52		NEGATIVO		No			No			No
		1260	41		NEGATIVO		No			No			No
		1261	55		NEGATIVO		No			No			No
		1262	55		NEGATIVO		No			No			No
		1263	39		NEGATIVO		No			No			No
		1264	40		NEGATIVO		No			No			No
		1265	38		NEGATIVO		No			No			No
		1266	51		NEGATIVO		No			No			No
		1267	54	2023-03-06	POSITIVO VPH POOL	2023-03-06	Sí	NEGATIVO PARA LESION INTRAEPITELIAL		No			No
		1268	57		NEGATIVO		No			No			No
		1269	40		NEGATIVO		No			No			No
		1270	42		NEGATIVO		No			No			No
		1271	38		NEGATIVO		No			No			No
		1272	41		NEGATIVO		No			No			No
		1273	50		NEGATIVO		No			No			No
		1274	36		NEGATIVO		No			No			No
		1275	44		NEGATIVO		No			No			No
		1276	51		NEGATIVO		No			No			No
		1277	52		NEGATIVO	2024-01-23	Sí	(ASC-US) CELULAS ESCAMOSAS ATIPICAS DE SIGNIFICADO INDETERMINADO	2024-02-01	Sí	ALTERACIONES INFLAMATORIAS INESPECIFICAS		No
		1278	42		NEGATIVO	2023-08-07	Sí	Negativo Inflamatorio Bac++		No			No
		1279	53		NEGATIVO		No			No			No
		1280	58	2023-03-06	POSITIVO VPH POOL	2023-03-03	Sí	NEGATIVO PARA LESION INTRAEPITELIAL		No			No
		1281	49		NEGATIVO		No			No			No
		1282	42		NEGATIVO	2023-04-19	Sí	(ASC-US) CELULAS ESCAMOSAS ATIPICAS DE SIGNIFICADO INDETERMINADO		No			No
		1283	43	2023-03-06	POSITIVO VPH POOL	2023-08-09	Sí	NEGATIVO PARA LESION INTRAEPITELIAL		No			No
		1284	60		NEGATIVO		No			No			No
		1285	39	2023-03-06	POSITIVO VPH POOL	2023-02-21	Sí	NEGATIVO PARA LESION INTRAEPITELIAL		No			No
		1286	48		NEGATIVO		No			No			No
		1287	54		NEGATIVO		No			No			No
		1288	40		NEGATIVO		No			No			No
		1289	48	2023-03-06	POSITIVO VPH POOL		No			No			No
		1290	39		NEGATIVO	2023-09-27	Sí	NEGATIVO PARA LESION INTRAEPITELIAL		No			No
		1291	50	2023-03-06	POSITIVO VPH POOL		No			No			No
		1292	47		NEGATIVO		No			No			No
		1293	45		NEGATIVO	2023-07-27	Sí	NEGATIVO PARA LESION INTRAEPITELIAL		No			No
		1294	49	2023-03-06	POSITIVO VPH POOL		No			No			No
		1295	55	2023-03-06	POSITIVO VPH POOL	2023-10-25	Sí	(LIEBG) LESION ESCAMOSA INTRAEPITELIAL DE BAJO GRADO	2023-11-16	Sí	LESION INTRAEPITELIAL DE BAJO GRADO		No
		1296	46		NEGATIVO	2023-04-11	Sí	Negativo Inflamatorio Bac++		No			No
		1297	48	2023-03-06	POSITIVO VPH POOL		No			No			No
		1298	48		NEGATIVO	2023-10-30	Sí	NEGATIVO PARA LESION INTRAEPITELIAL		No			No
		1299	45		NEGATIVO		No			No			No
		1300	47	2023-03-06	POSITIVO VPH POOL		No		2023-02-24	Sí	ALTERACIONES INFLAMATORIAS INESPECIFICAS	2023-02-24	No	TEJIDO CON PROCESO INFLAMATORIO, INFECCIOSO O REACTIVO
		1301	50		NEGATIVO		No			No			No
		1302	54	2023-03-10	POSITIVO VPH POOL	2024-09-03	Sí	NEGATIVO PARA LESION INTRAEPITELIAL		No			No
		1303	39	2023-03-10	POSITIVO VPH POOL	2023-02-16	Sí	NEGATIVO PARA LESION INTRAEPITELIAL		No			No
		1304	44		NEGATIVO		No			No			No
		1305	45		NEGATIVO		No			No			No
		1306	50	2023-03-10	POSITIVO VPH POOL	2023-05-18	Sí	Negativo Inflamatorio Bac++		No			No
		1307	45		NEGATIVO		No			No			No
		1308	40		NEGATIVO	2023-03-02	Sí	NEGATIVO A NEOPLASIA		No			No
		1309	48		NEGATIVO		No			No			No
		1310	42		NEGATIVO		No			No			No
		1311	42	2023-03-10	POSITIVO VPH POOL	2023-03-21	Sí	(LIEBG) LESION ESCAMOSA INTRAEPITELIAL DE BAJO GRADO	2023-04-28	Sí	SIN ALTERACIONES		No
		1312	43		NEGATIVO		No			No			No
		1313	36	2023-03-10	POSITIVO VPH 16 MAS VPH POOL	2023-01-25	Sí	Negativo Inflamatorio Bac++	2024-02-27	Sí	SIN ALTERACIONES		No
		1314	36	2023-03-10	POSITIVO VPH POOL		No			No			No
		1315	36		NEGATIVO		No			No			No
		1316	53		NEGATIVO		No			No			No
		1317	42		NEGATIVO		No			No			No
		1318	44		NEGATIVO		No			No			No
		1319	37		NEGATIVO		No			No			No
		1320	49		NEGATIVO	2023-02-17	Sí	NEGATIVO A NEOPLASIA		No			No
		1321	55		NEGATIVO		No			No			No
		1322	52		NEGATIVO		No			No			No
		1323	52		NEGATIVO		No			No			No
		1324	36		NEGATIVO		No			No			No
		1325	49		NEGATIVO		No			No			No
		1326	55	2023-03-10	POSITIVO VPH POOL	2023-03-10	Sí	Negativo Inflamatorio Bac++		No			No
		1327	49		NEGATIVO		No			No			No
		1328	42	2023-03-10	POSITIVO VPH POOL	2023-03-16	Sí	NEGATIVO PARA LESION INTRAEPITELIAL		No			No	0
		1329	44		NEGATIVO		No			No			No
		1330	50	2023-03-10	POSITIVO VPH POOL		No			No			No
		1331	40		NEGATIVO		No			No			No
		1332	58	2023-03-10	POSITIVO VPH 18 MAS VPH POOL	2023-05-11	Sí	(ASC-H) CELULAS ESCAMOSAS ATIPICAS SUGESTIVAS DE LESION DE ALTO GRADO	2023-05-17	Sí	LESION INTRAEPITELIAL DE ALTO GRADO	2023-09-14	Sí	NEOPLASIA INTRAEPITELIAL ESCAMOSA DE ALTO GRADO (NIC III)
		1333	48		NEGATIVO		No			No			No
		1334	54		NEGATIVO		No			No			No
		1335	37		NEGATIVO		No			No			No
		1336	49	2023-03-10	POSITIVO VPH POOL	2023-04-25	Sí	NEGATIVO PARA LESION INTRAEPITELIAL		No			No
		1337	44		NEGATIVO		No			No			No
		1338	36	2023-03-10	POSITIVO VPH POOL	2023-04-12	Sí	NEGATIVO PARA LESION INTRAEPITELIAL		No			No
		1339	45		NEGATIVO		No			No			No
		1340	36		NEGATIVO		No			No			No
		1341	50	2023-03-10	POSITIVO VPH POOL		No		2023-04-11	Sí	ALTERACIONES INFLAMATORIAS INESPECIFICAS	2023-04-11	Sí	ESCASOS FRAGMENTOS DE ESTROMA FIBROSO SIN RELACION A EPITELO MUCOSO
		1342	38		NEGATIVO	2023-05-31	Sí	Negativo Inflamatorio Bac++		No			No
		1343	40		NEGATIVO		No			No			No
		1344	42	2023-03-10	POSITIVO VPH POOL		No			No			No
		1345	45	2023-03-10	POSITIVO VPH POOL	2023-04-12	Sí	NEGATIVO PARA LESION INTRAEPITELIAL		No			No
		1346	50	2023-03-10	POSITIVO VPH POOL		No			No			No
		1347	42		NEGATIVO		No			No			No
		1348	43		NEGATIVO		No			No			No
		1349	52		NEGATIVO		No			No			No
		1350	63	2023-03-10	POSITIVO VPH POOL	2023-10-27	Sí	(LIEBG) LESION ESCAMOSA INTRAEPITELIAL DE BAJO GRADO	2023-11-17	Sí	SIN ALTERACIONES	2023-11-17	Sí	TEJIDO CON PROCESO INFLAMATORIO, INFECCIOSO O REACTIVO
		1351	37		NEGATIVO	2023-04-19	Sí	0		No			No
		1352	55	2023-03-10	POSITIVO VPH POOL	2023-08-09	Sí	Negativo Inflamatorio Bac++		No			No
		1353	45		NEGATIVO		No			No			No
		1354	45		NEGATIVO		No			No			No
		1355	55		NEGATIVO		No			No			No
		1356	39		NEGATIVO		No			No			No
		1357	36		NEGATIVO		No			No			No
		1358	57		NEGATIVO		No			No			No
		1359	50		NEGATIVO		No			No			No
		1360	36		NEGATIVO		No			No			No
		1361	41		NEGATIVO		No			No			No
		1362	61		NEGATIVO	2023-05-19	Sí	0		No			No
		1363	38	2023-03-15	POSITIVO VPH POOL	2024-05-24	Sí	NEGATIVO PARA LESION INTRAEPITELIAL		No			No
		1364	42	2023-03-15	POSITIVO VPH POOL	2023-04-17	Sí	NEGATIVO PARA LESION INTRAEPITELIAL		No			No
		1365	43	2023-03-15	POSITIVO VPH POOL	2023-06-12	Sí	NEGATIVO PARA LESION INTRAEPITELIAL		No			No
		1366	60	2023-03-15	POSITIVO VPH POOL	2024-06-14	Sí	NEGATIVO PARA LESION INTRAEPITELIAL		No			No
		1367	53	2023-03-15	POSITIVO VPH POOL	2024-06-13	Sí	NEGATIVO PARA LESION INTRAEPITELIAL		No			No	0
		1368	36	2023-03-15	POSITIVO VPH 18	2023-04-13	Sí	Negativo Inflamatorio Bac++	2023-04-21	Sí	LESION INTRAEPITELIAL DE BAJO GRADO	2023-04-21	Sí	NEOPLASIA INTRAEPITELIAL ESCAMOSA DE BAJO GRADO (NIC I)
		1369	56	2023-03-15	POSITIVO VPH POOL		No	0		No			No
		1370	50	2023-03-15	POSITIVO VPH 16 MAS VPH POOL		No		2023-06-01	Sí	LESION INTRAEPITELIAL DE ALTO GRADO	2023-06-20	Sí	SIN ALTERACIONES
		1371	35	2023-03-15	POSITIVO VPH POOL		No			No			No
		1372	36	15/023/2023	POSITIVO VPH 18		No	0		No			No
		1373	55	2023-03-15	POSITIVO VPH 16	2023-04-13	Sí	NEGATIVO PARA LESION INTRAEPITELIAL		No			No
		1374	36	2023-03-15	POSITIVO VPH POOL	2023-10-10	Sí	Negativo Inflamatorio Bac++		No			No
		1375	51	2023-03-15	POSITIVO VPH POOL		No		2023-10-13	Sí	LESION INTRAEPITELIAL DE BAJO GRADO	2023-10-16	Sí	CAMBIOS REACTIVOS (INFLAMACION, METAPLASIA, ATROFIA, ETC.)
		1376	43	2023-03-15	POSITIVO VPH POOL		No	0		No			No
		1377	43	2023-03-15	POSITIVO VPH 16	2024-10-25	Sí	(ASC-US) CELULAS ESCAMOSAS ATIPICAS DE SIGNIFICADO INDETERMINADO	2024-11-22	Sí	SIN ALTERACIONES		No
		1378	43	2023-03-15	POSITIVO VPH POOL	2023-10-06	Sí	NEGATIVO PARA LESION INTRAEPITELIAL	2022-05-18	No	LESION INTRAEPITELIAL DE BAJO GRADO	2022-06-15	No	NEOPLASIA INTRAEPITELIAL ESCAMOSA DE BAJO GRADO (NIC I)
		1379	37	2023-03-15	POSITIVO VPH POOL		No	0		No			No
		1380	42	2023-03-15	POSITIVO VPH POOL	2023-04-18	Sí	NEGATIVO PARA LESION INTRAEPITELIAL		No			No	0
		1381	42		NEGATIVO		No			No			No
		1382	35	2023-03-16	POSITIVO VPH 16 MAS VPH 18		No		2023-04-11	Sí	LESION INTRAEPITELIAL DE BAJO GRADO	2023-04-11	Sí	NEOPLASIA INTRAEPITELIAL ESCAMOSA DE BAJO GRADO (NIC I)
		1383	54	2023-03-16	POSITIVO VPH POOL		No	0		No			No
		1384	44	2023-03-16	POSITIVO VPH POOL	2023-07-12	Sí	NEGATIVO PARA LESION INTRAEPITELIAL		No			No
		1385	36	2023-03-16	POSITIVO VPH POOL	2023-05-26	Sí	(ASC-US) CELULAS ESCAMOSAS ATIPICAS DE SIGNIFICADO INDETERMINADO	2023-06-16	Sí	ALTERACIONES INFLAMATORIAS INESPECIFICAS		No
		1386	63	2023-03-27	POSITIVO VPH POOL	2023-04-10	Sí	NEGATIVO PARA LESION INTRAEPITELIAL		No			No
		1387	57	2023-03-27	POSITIVO VPH POOL	2023-06-01	Sí	NEGATIVO PARA LESION INTRAEPITELIAL		No			No
		1388	42	2023-03-27	POSITIVO VPH POOL	2023-04-05	Sí	NEGATIVO PARA LESION INTRAEPITELIAL		No			No
		1389	46		NEGATIVO		No			No			No
		1390	40		NEGATIVO	2023-02-27	Sí	NEGATIVO PARA LESION INTRAEPITELIAL		No			No
		1391	58		NEGATIVO	2023-04-03	Sí	Negativo Inflamatorio Bac++		No			No
		1392	36		NEGATIVO		No			No			No
		1393	37		NEGATIVO		No			No			No
		1394	57		NEGATIVO		No			No			No
		1395	37	2023-03-27	POSITIVO VPH POOL		No			No			No
		1396	49		NEGATIVO	2023-04-25	Sí	NEGATIVO PARA LESION INTRAEPITELIAL		No			No
		1397	59		NEGATIVO		No			No			No
		1398	45		NEGATIVO	2023-04-19	Sí	0		No			No
		1399	49		NEGATIVO		No			No			No
		1400	42		NEGATIVO		No			No			No
		1401	64	2023-03-27	POSITIVO VPH POOL	2023-04-12	Sí	NEGATIVO PARA LESION INTRAEPITELIAL		No			No
		1402	61		NEGATIVO		No			No			No
		1403	43		NEGATIVO		No			No			No
		1404	39	2023-03-27	POSITIVO VPH POOL	2023-04-10	Sí	(LIEBG) LESION ESCAMOSA INTRAEPITELIAL DE BAJO GRADO	2023-05-25	Sí	LESION INTRAEPITELIAL DE BAJO GRADO	2023-05-25	Sí	NEOPLASIA INTRAEPITELIAL ESCAMOSA DE BAJO GRADO (NIC I)
		1405	44		NEGATIVO		No			No			No
		1406	43		NEGATIVO		No			No			No
		1407	41		NEGATIVO	2024-05-31	Sí	(LIEBG) LESION ESCAMOSA INTRAEPITELIAL DE BAJO GRADO	2024-06-28	Sí	SIN ALTERACIONES		No
		1408	56		NEGATIVO	2023-01-11	Sí	NEGATIVO PARA LESION INTRAEPITELIAL		No			No
		1409	51	2023-03-27	POSITIVO VPH 18	2023-08-16	Sí	NEGATIVO PARA LESION INTRAEPITELIAL	2024-01-23	Sí	SIN ALTERACIONES		No
		1410	56		NEGATIVO		No			No			No
		1411	52		NEGATIVO		No			No			No
		1412	39		NEGATIVO		No			No			No
		1413	43		NEGATIVO		No			No			No
		1414	48	2023-03-27	POSITIVO VPH POOL	2023-03-17	Sí	NEGATIVO PARA LESION INTRAEPITELIAL		No			No
		1415	44		NEGATIVO		No			No			No
		1416	41		NEGATIVO		No			No			No
		1417	37		NEGATIVO		No			No			No
		1418	45		NEGATIVO	2023-03-29	Sí	NEGATIVO PARA LESION INTRAEPITELIAL		No			No
		1419	41		NEGATIVO		No			No			No
		1420	52	2023-03-27	POSITIVO VPH 16 MAS VPH POOL	2023-04-11	Sí	NEGATIVO PARA LESION INTRAEPITELIAL	2023-04-26	Sí	ALTERACIONES INFLAMATORIAS INESPECIFICAS		No
		1421	46	2023-03-27	POSITIVO VPH POOL	2023-04-27	Sí	NEGATIVO PARA LESION INTRAEPITELIAL		No			No
		1422	39		NEGATIVO		No			No			No
		1423	51		NEGATIVO		No			No			No
		1424	47		NEGATIVO		No			No			No
		1425	49		NEGATIVO		No			No			No
		1426	39		NEGATIVO		No			No			No
		1427	35	2023-03-27	POSITIVO VPH POOL		No			No			No
		1428	42	2023-03-27	POSITIVO VPH POOL		No			No			No
		1429	40	2023-03-27	POSITIVO VPH POOL		No	0		No	0		No	0
		1430	54	2023-03-27	POSITIVO VPH POOL	2023-04-27	Sí	NEGATIVO PARA LESION INTRAEPITELIAL	2023-05-24	Sí	LESION INTRAEPITELIAL DE ALTO GRADO	2023-05-24	Sí	NEOPLASIA INTRAEPITELIAL ESCAMOSA DE BAJO GRADO (NIC I)
		1431	58		NEGATIVO		No			No			No
		1432	52	2023-03-27	POSITIVO VPH POOL	2023-03-30	Sí	(ASC-US) CELULAS ESCAMOSAS ATIPICAS DE SIGNIFICADO INDETERMINADO		No			No
		1433	42		NEGATIVO		No			No			No
		1434	47		NEGATIVO		No			No			No
		1435	60		NEGATIVO		No			No			No
		1436	55		NEGATIVO		No			No			No
		1437	44	2023-03-27	POSITIVO VPH POOL	2023-09-05	Sí	NEGATIVO PARA LESION INTRAEPITELIAL		No			No
		1438	46		NEGATIVO		No			No			No
		1439	37		NEGATIVO		No			No			No
		1440	49		NEGATIVO	2023-03-03	Sí	NEGATIVO PARA LESION INTRAEPITELIAL		No			No
		1441	39	2023-03-27	POSITIVO VPH 18	2023-04-10	Sí	NEGATIVO PARA LESION INTRAEPITELIAL	2023-04-20	Sí	LESION INTRAEPITELIAL DE BAJO GRADO	2023-04-20	Sí	NEOPLASIA INTRAEPITELIAL ESCAMOSA DE BAJO GRADO (NIC I)
		1442	58		NEGATIVO		No			No			No
		1443	46	2023-03-27	POSITIVO VPH 16	2023-10-25	Sí	0	2023-05-08	Sí	ALTERACIONES INFLAMATORIAS INESPECIFICAS		No
		1444	56		NEGATIVO		No			No			No
		1445	47		NEGATIVO		No			No			No
		1446	41	2023-03-27	POSITIVO VPH POOL	2023-08-08	Sí	Negativo Inflamatorio Bac++		No			No
		1447	35	2023-03-27	POSITIVO VPH POOL		No			No			No
		1448	35	2023-03-27	POSITIVO VPH POOL		No	0		No			No	0
		1449	38		NEGATIVO	2023-07-20	Sí	NEGATIVO PARA LESION INTRAEPITELIAL		No			No
		1450	45		NEGATIVO		No			No			No
		1451	41		NEGATIVO		No			No			No
		1452	48		NEGATIVO		No			No			No
		1453	51		NEGATIVO	2023-08-28	Sí	NEGATIVO PARA LESION INTRAEPITELIAL		No			No
		1454	47	2023-03-27	POSITIVO VPH POOL	2023-06-01	Sí	Negativo Inflamatorio Bac++		No			No
		1455	46		NEGATIVO	2023-02-22	Sí	NEGATIVO PARA LESION INTRAEPITELIAL		No			No
		1456	44	2023-03-27	POSITIVO VPH POOL	2023-07-25	Sí	Negativo Inflamatorio Bac++		No			No
		1457	41	2023-03-27	POSITIVO VPH POOL		No			No			No
		1458	40		NEGATIVO	2023-10-10	Sí	Negativo Inflamatorio Bac++		No			No
		1459	44	2023-03-27	POSITIVO VPH POOL	2023-04-11	Sí	NEGATIVO PARA LESION INTRAEPITELIAL		No			No
		1460	50		NEGATIVO		No			No			No
		1461	41	2023-03-27	POSITIVO VPH POOL		No	0		No			No
		1462	45		NEGATIVO		No			No			No
		1463	39		NEGATIVO	2023-03-13	Sí	NEGATIVO PARA LESION INTRAEPITELIAL		No			No
		1464	44		NEGATIVO	2023-03-17	Sí	NEGATIVO PARA LESION INTRAEPITELIAL		No			No
		1465	57		NEGATIVO		No			No			No
		1466	52		NEGATIVO	2023-04-24	Sí	Negativo Inflamatorio Bac++		No			No
		1467	46	2023-03-27	POSITIVO VPH POOL	2023-04-22	Sí	Negativo Inflamatorio Bac++		No			No
		1468	37	2023-03-27	POSITIVO VPH 18		No		2023-04-20	Sí	LESION INTRAEPITELIAL DE BAJO GRADO	2023-05-15	Sí	NEOPLASIA INTRAEPITELIAL ESCAMOSA DE BAJO GRADO (NIC I)
		1469	54		NEGATIVO		No			No			No
		1470	49		NEGATIVO		No			No			No
		1471	60		NEGATIVO		No			No			No
		1472	56		NEGATIVO		No			No			No
		1473	58		NEGATIVO		No			No			No
		1474	51	2023-03-27	POSITIVO VPH POOL		No			No			No
		1475	37		NEGATIVO		No			No			No
		1476	50		NEGATIVO	2023-05-17	Sí	0		No			No
		1477	52	2023-03-29	NEGATIVO		No			No			No
		1478	44		NEGATIVO		No			No			No
		1479	50		NEGATIVO		No			No			No
		1480	44	2023-03-27	POSITIVO VPH 16		No		2023-04-05	Sí	LESION INTRAEPITELIAL DE BAJO GRADO	2023-04-05	Sí	INFECCION POR VIRUS DEL PAPILOMA HUMANO CON O SIN CERVICITIS
		1481	55	2023-03-27	POSITIVO VPH POOL	2023-06-16	Sí	NEGATIVO PARA LESION INTRAEPITELIAL		No			No
		1482	54		NEGATIVO		No			No			No
		1483	41		NEGATIVO	2024-01-24	Sí	NEGATIVO PARA LESION INTRAEPITELIAL		No			No
		1484	46	2023-03-27	POSITIVO VPH POOL	2023-05-18	Sí	(ASC-US) CELULAS ESCAMOSAS ATIPICAS DE SIGNIFICADO INDETERMINADO	2023-06-01	Sí	SIN ALTERACIONES		No
		1485	48		NEGATIVO		No			No			No
		1486	60		NEGATIVO		No			No			No
		1487	50		NEGATIVO		No			No			No
		1488	53		NEGATIVO		No			No			No
		1489	40	2023-03-27	POSITIVO VPH POOL	2023-10-02	Sí	(LIEBG) LESION ESCAMOSA INTRAEPITELIAL DE BAJO GRADO	2023-10-16	Sí	SIN ALTERACIONES	2023-10-16	Sí	0
		1490	46		NEGATIVO		No			No			No
		1491	48		NEGATIVO	2023-11-10	Sí	NEGATIVO PARA LESION INTRAEPITELIAL		No			No
		1492	50		NEGATIVO		No			No			No
		1493	52		NEGATIVO		No			No			No
		1494	44		NEGATIVO		No			No			No
		1495	37		NEGATIVO	2023-11-10	Sí	NEGATIVO PARA LESION INTRAEPITELIAL		No			No
		1496	55	2023-03-27	POSITIVO VPH POOL	2023-05-09	Sí	NEGATIVO PARA LESION INTRAEPITELIAL		No			No
		1497	46		NEGATIVO		No			No			No
		1498	42	2023-03-27	POSITIVO VPH POOL		No			No			No
		1499	44		NEGATIVO		No			No			No
		1500	51		NEGATIVO		No			No			No
		1501	48		NEGATIVO		No			No			No
		1502	40	2023-03-27	POSITIVO VPH 16	2023-05-03	Sí	(LIEBG) LESION ESCAMOSA INTRAEPITELIAL DE BAJO GRADO	2023-05-25	Sí	LESION INTRAEPITELIAL DE BAJO GRADO	2023-05-25	Sí	NEOPLASIA INTRAEPITELIAL ESCAMOSA DE BAJO GRADO (NIC I)
		1503	44	2023-03-27	POSITIVO VPH POOL	2023-09-08	Sí	NEGATIVO PARA LESION INTRAEPITELIAL		No			No
		1504	45		NEGATIVO		No			No			No
		1505	54	2023-03-27	POSITIVO VPH POOL	2023-06-08	Sí	NEGATIVO PARA LESION INTRAEPITELIAL		No			No
		1506	47		NEGATIVO	2023-11-13	Sí	NEGATIVO PARA LESION INTRAEPITELIAL		No			No
		1507	36	2023-03-27	POSITIVO VPH POOL		No			No			No
		1508	47		NEGATIVO		No			No			No
		1509	59		NEGATIVO		No			No			No
		1510	44		NEGATIVO		No			No			No
		1511	60		NEGATIVO	2023-05-30	Sí	NEGATIVO PARA LESION INTRAEPITELIAL		No			No
		1512	39		NEGATIVO		No			No			No
		1513	43	2023-03-27	POSITIVO VPH POOL	2023-04-27	Sí	NEGATIVO PARA LESION INTRAEPITELIAL		No			No
		1514	45		NEGATIVO		No			No			No
		1515	42		NEGATIVO		No			No			No
		1516	43	2023-03-27	POSITIVO VPH POOL		No		2023-04-25	Sí	ALTERACIONES INFLAMATORIAS INESPECIFICAS		No
		1517	46		NEGATIVO		No			No			No
		1518	52		NEGATIVO		No			No			No
		1519	36		NEGATIVO		No			No			No
		1520	61		NEGATIVO		No			No			No
		1521	36	2023-03-27	POSITIVO VPH POOL	2023-04-03	Sí	Negativo Inflamatorio Bac++		No			No
		1522	55		NEGATIVO		No			No			No
		1523	41		NEGATIVO		No			No			No
		1524	41	2023-03-27	POSITIVO VPH 16 MAS VPH POOL		No		2023-04-24	Sí	LESION INTRAEPITELIAL DE BAJO GRADO	2023-04-24	Sí	TEJIDO CON PROCESO INFLAMATORIO, INFECCIOSO O REACTIVO
		1525	44		NEGATIVO	2023-02-09	Sí	NEGATIVO PARA LESION INTRAEPITELIAL		No			No
		1526	43		NEGATIVO		No			No			No
		1527	37	2023-03-27	POSITIVO VPH POOL		No			No			No
		1528	43	2023-03-27	POSITIVO VPH POOL		No			No			No
		1529	40		NEGATIVO		No			No			No
		1530	38	2023-03-27	POSITIVO VPH POOL	2023-03-28	Sí	Negativo Inflamatorio Bac++		No			No
		1531	44	2023-03-27	POSITIVO VPH 16		No		2023-04-21	Sí	SIN ALTERACIONES		No
		1532	36		NEGATIVO		No			No			No
		1533	44	2023-03-27	POSITIVO VPH 18		No		2023-04-21	Sí	LESION INTRAEPITELIAL DE BAJO GRADO	2023-04-21	Sí	NEOPLASIA INTRAEPITELIAL ESCAMOSA DE ALTO GRADO (NIC II)
		1534	54		NEGATIVO	2023-09-27	Sí	NEGATIVO PARA LESION INTRAEPITELIAL		No			No
		1535	51		NEGATIVO		No			No			No
		1536	39		NEGATIVO		No			No			No
		1537	55		NEGATIVO		No			No			No
		1538	59		NEGATIVO	2023-08-24	Sí	NEGATIVO PARA LESION INTRAEPITELIAL		No			No
		1539	43		NEGATIVO		No			No			No
		1540	44		NEGATIVO		No			No			No
		1541	52		NEGATIVO	2023-03-17	Sí	NEGATIVO PARA LESION INTRAEPITELIAL		No			No
		1542	49		NEGATIVO	2023-01-20	Sí	Negativo Inflamatorio Bac++		No			No
		1543	45		NEGATIVO		No			No			No
		1544	49	2023-03-27	POSITIVO VPH POOL	2023-10-19	Sí	(AGC) CELULAS GLANDULARES ATIPICAS SUGESTIVAS DE NEOPLASIA	2023-11-01	Sí	LESION INTRAEPITELIAL DE BAJO GRADO	2023-11-01	Sí	NEOPLASIA INTRAEPITELIAL ESCAMOSA DE BAJO GRADO (NIC I)
		1545	41		NEGATIVO		No			No			No
		1546	47		NEGATIVO		No			No			No
		1547	56	2023-03-27	POSITIVO VPH 16		No	0	2023-04-21	Sí	LESION INTRAEPITELIAL DE BAJO GRADO	2023-04-24	Sí	NEOPLASIA INTRAEPITELIAL ESCAMOSA DE BAJO GRADO (NIC I)
		1548	51		NEGATIVO		No			No			No
		1549	54		NEGATIVO	2023-03-29	Sí	NEGATIVO PARA LESION INTRAEPITELIAL		No			No
		1550	37	2023-03-27	POSITIVO VPH POOL	2023-07-17	Sí	NEGATIVO PARA LESION INTRAEPITELIAL		No			No
		1551	44		NEGATIVO		No			No			No
		1552	46		NEGATIVO	2023-03-17	Sí	NEGATIVO PARA LESION INTRAEPITELIAL		No			No
		1553	52	2023-03-27	POSITIVO VPH POOL	2023-04-05	Sí	NEGATIVO PARA LESION INTRAEPITELIAL	2023-11-10	Sí	LESION INTRAEPITELIAL DE ALTO GRADO	2023-11-10	Sí	NEOPLASIA INTRAEPITELIAL ESCAMOSA DE ALTO GRADO (NIC II)
		1554	51		NEGATIVO		No			No			No
		1555	45		NEGATIVO	2023-03-17	Sí	NEGATIVO PARA LESION INTRAEPITELIAL		No			No
		1556	36	2023-03-27	POSITIVO VPH POOL	2023-04-14	Sí	(LIEBG) LESION ESCAMOSA INTRAEPITELIAL DE BAJO GRADO	2023-05-11	Sí	LESION INTRAEPITELIAL DE BAJO GRADO	2023-05-11	Sí	0
		1557	43		NEGATIVO		No			No			No
		1558	42	2023-03-27	POSITIVO VPH POOL	2023-01-20	Sí	0		No			No
		1559	38	2023-03-27	POSITIVO VPH POOL	2023-04-19	Sí	NEGATIVO PARA LESION INTRAEPITELIAL		No			No
		1560	57		NEGATIVO	2023-11-21	Sí	0		No			No
		1561	36	2023-03-27	POSITIVO VPH 18 MAS VPH POOL		No	0		No	0		No	0
		1562	46		NEGATIVO		No			No			No
		1563	44		NEGATIVO		No			No			No
		1564	60		NEGATIVO	2023-06-29	Sí	NEGATIVO PARA LESION INTRAEPITELIAL		No			No
		1565	41	2023-03-27	POSITIVO VPH POOL		No			No			No
		1566	48	2023-03-27	POSITIVO VPH POOL	2024-01-20	Sí	Negativo Inflamatorio Bac++		No			No
		1567	61		NEGATIVO		No			No			No
		1568	41		NEGATIVO	2023-11-16	Sí	NEGATIVO PARA LESION INTRAEPITELIAL		No			No
		1569	50	2023-03-27	POSITIVO VPH POOL	2023-04-14	Sí	NEGATIVO PARA LESION INTRAEPITELIAL		No			No
		1570	47	2023-03-27	POSITIVO VPH POOL	2023-03-17	Sí	NEGATIVO PARA LESION INTRAEPITELIAL		No			No
		1571	42	2023-03-27	POSITIVO VPH POOL	2023-08-08	Sí	NEGATIVO PARA LESION INTRAEPITELIAL		No			No	0
		1572	44	2023-03-27	POSITIVO VPH POOL	2023-04-27	Sí	NEGATIVO PARA LESION INTRAEPITELIAL		No			No
		1573	57		NEGATIVO		No			No			No
		1574	35	2023-03-27	POSITIVO VPH POOL	2023-06-22	Sí	Negativo Inflamatorio Bac++		No			No
		1575	51		NEGATIVO	2023-04-20	Sí	NEGATIVO PARA LESION INTRAEPITELIAL		No			No
		1576	39		NEGATIVO		No			No			No
		1577	44		NEGATIVO		No			No			No
		1578	41	2023-03-27	POSITIVO VPH POOL	2023-04-05	Sí	NEGATIVO PARA LESION INTRAEPITELIAL		No			No
		1579	47	2023-03-27	POSITIVO VPH POOL	2023-04-28	Sí	NEGATIVO PARA LESION INTRAEPITELIAL		No			No
		1580	44		NEGATIVO		No		2023-09-29	Sí	LESION INTRAEPITELIAL DE BAJO GRADO	2023-10-19	Sí	NEOPLASIA INTRAEPITELIAL ESCAMOSA DE BAJO GRADO (NIC I)
		1581	36	2023-03-27	POSITIVO VPH 16 MAS VPH 18 MAS VPH POOL		No		2023-06-12	Sí	ALTERACIONES INFLAMATORIAS INESPECIFICAS		No
		1582	44		NEGATIVO		No			No			No
		1583	37		NEGATIVO		No			No			No
		1584	43		NEGATIVO		No			No			No
		1585	42		NEGATIVO		No			No			No
		1586	46	2023-03-27	POSITIVO VPH POOL		No			No			No
		1587	54		NEGATIVO		No			No			No
		1588	38		NEGATIVO	2023-03-13	Sí	NEGATIVO PARA LESION INTRAEPITELIAL		No			No
		1589	52		NEGATIVO		No			No			No
		1590	54	2023-03-27	POSITIVO VPH POOL	2023-05-08	Sí	NEGATIVO PARA LESION INTRAEPITELIAL		No			No
		1591	42		NEGATIVO		No			No			No
		1592	53		NEGATIVO		No			No			No
		1593	51	2023-03-27	POSITIVO VPH POOL		No	0		No			No
		1594	42		NEGATIVO		No			No			No
		1595	57		NEGATIVO	2023-03-29	Sí	NEGATIVO PARA LESION INTRAEPITELIAL		No			No
		1596	48		NEGATIVO	2023-11-21	Sí	(LIEBG) LESION ESCAMOSA INTRAEPITELIAL DE BAJO GRADO	2024-08-09	Sí	LESION INTRAEPITELIAL DE BAJO GRADO	2024-08-09	Sí	NEOPLASIA INTRAEPITELIAL ESCAMOSA DE BAJO GRADO (NIC I)
		1597	41		NEGATIVO		No			No			No
		1598	43	2023-03-28	POSITIVO VPH POOL	2024-04-17	Sí	NEGATIVO PARA LESION INTRAEPITELIAL		No			No
		1599	48	2023-03-28	POSITIVO VPH POOL	2023-05-16	Sí	NEGATIVO PARA LESION INTRAEPITELIAL		No			No
		1600	45	2023-03-28	POSITIVO VPH 16		No		2023-04-24	Sí	LESION INTRAEPITELIAL DE ALTO GRADO	2024-07-09	Sí	NEOPLASIA INTRAEPITELIAL ESCAMOSA DE ALTO GRADO (NIC II)
		1601	61		NEGATIVO		No			No			No
		1602	50		NEGATIVO		No			No			No
		1603	46		NEGATIVO		No			No			No
		1604	36		NEGATIVO		No			No			No
		1605	49		NEGATIVO		No			No			No
		1606	39	2023-03-28	POSITIVO VPH POOL		No			No			No
		1607	42		NEGATIVO		No			No			No
		1608	39	2023-03-28	POSITIVO VPH POOL		No			No			No
		1609	54		NEGATIVO		No			No			No
		1610	41		NEGATIVO		No			No			No
		1611	37		NEGATIVO		No			No			No
		1612	45		NEGATIVO		No		2024-04-17	Sí	LESION INTRAEPITELIAL DE ALTO GRADO	2024-04-11	Sí	0
		1613	49		NEGATIVO		No			No			No
		1614	47		NEGATIVO		No			No			No
		1615	39	2023-03-28	POSITIVO VPH POOL	2023-04-18	Sí	Negativo Inflamatorio Bac++		No			No
		1616	40		NEGATIVO		No			No			No
		1617	39		NEGATIVO		No			No			No
		1618	38		NEGATIVO		No			No			No
		1619	44		NEGATIVO		No			No			No
		1620	49		NEGATIVO		No			No			No
		1621	39		NEGATIVO	2023-04-19	Sí	0		No			No
		1622	41		NEGATIVO		No			No			No
		1623	49	2023-03-28	POSITIVO VPH POOL	2023-03-09	Sí	Negativo Inflamatorio Bac++	2023-05-24	Sí	SIN ALTERACIONES		No
		1624	61		NEGATIVO	2023-04-19	Sí	0		No			No
		1625	56		NEGATIVO		No			No			No
		1626	44		NEGATIVO		No			No			No
		1627	48	2023-03-28	POSITIVO VPH POOL	2023-08-30	Sí	Negativo Inflamatorio Bac++		No			No
		1628	38		NEGATIVO		No			No			No
		1629	52		NEGATIVO		No			No			No
		1630	40	2023-03-28	POSITIVO VPH POOL		No			No			No
		1631	53		NEGATIVO		No			No			No
		1632	52		NEGATIVO	2023-10-14	Sí	Negativo Inflamatorio Bac++		No			No
		1633	38		NEGATIVO		No			No			No
		1634	46		NEGATIVO		No			No			No
		1635	42		NEGATIVO		No			No			No
		1636	39		NEGATIVO		No			No			No
		1637	48		NEGATIVO	2023-09-19	Sí	Negativo Inflamatorio Bac++		No			No
		1638	41		NEGATIVO		No			No			No
		1639	43		NEGATIVO		No			No			No
		1640	48		NEGATIVO		No			No			No
		1641	53	2023-03-28	POSITIVO VPH 18 MAS VPH POOL		No	0		No			No
		1642	55		NEGATIVO		No			No			No
		1643	36		NEGATIVO		No			No			No
		1644	57	2023-03-28	POSITIVO VPH POOL		No			No			No
		1645	55		NEGATIVO		No			No			No
		1646	47	2023-03-28	POSITIVO VPH 16		No		2024-07-11	Sí	SIN ALTERACIONES	2024-07-11	Sí	NEOPLASIA INTRAEPITELIAL ESCAMOSA DE BAJO GRADO (NIC I)
		1647	46		NEGATIVO		No			No			No
		1648	40	2023-03-28	POSITIVO VPH POOL		No			No			No
		1649	38		NEGATIVO	2023-06-05	Sí	NEGATIVO PARA LESION INTRAEPITELIAL		No			No
		1650	39		NEGATIVO	2023-04-19	Sí	0		No			No
		1651	35	2023-03-28	POSITIVO VPH POOL		No	0		No			No	0
		1652	53		NEGATIVO	2023-08-21	Sí	NEGATIVO PARA LESION INTRAEPITELIAL		No			No
		1653	48		NEGATIVO	2023-04-19	Sí	0		No			No
		1654	52		NEGATIVO		No			No			No
		1655	39		NEGATIVO		No			No			No
		1656	47		NEGATIVO		No			No			No
		1657	39		NEGATIVO		No			No			No
		1658	42		NEGATIVO		No			No			No
		1659	56		NEGATIVO		No			No			No
		1660	55		NEGATIVO		No			No			No
		1661	57	2023-03-28	POSITIVO VPH POOL	2023-05-03	Sí	NEGATIVO PARA LESION INTRAEPITELIAL		No			No
		1662	43		NEGATIVO	2023-03-12	Sí	Negativo Inflamatorio Bac++		No			No
		1663	54	2023-03-27	NEGATIVO		No			No			No
		1664	44		NEGATIVO		No			No			No
		1665	48		NEGATIVO	2023-03-28	Sí	Negativo Inflamatorio Bac++		No			No
		1666	46	2023-03-28	POSITIVO VPH 18	2023-04-21	Sí	NEGATIVO PARA LESION INTRAEPITELIAL		No			No
		1667	38		NEGATIVO		No			No			No
		1668	45	2023-03-29	POSITIVO VPH POOL	2023-03-31	Sí	Negativo Inflamatorio Bac++		No			No
		1669	54		NEGATIVO		No			No			No
		1670	36	2023-03-28	POSITIVO VPH POOL	2023-04-04	Sí	NEGATIVO PARA LESION INTRAEPITELIAL		No			No
		1671	40		NEGATIVO		No			No			No
		1672	45		NEGATIVO		No			No			No
		1673	43		NEGATIVO	2024-02-22	Sí	(LIEAG) LESION ESCAMOSA INTRAEPITELIAL DE ALTO GRADO	2024-03-15	Sí	LESION INTRAEPITELIAL DE ALTO GRADO	2024-03-15	Sí	NEOPLASIA INTRAEPITELIAL ESCAMOSA DE ALTO GRADO (NIC II)
		1674	40		NEGATIVO	2023-04-18	Sí	Negativo Inflamatorio Bac++		No			No
		1675	37		NEGATIVO		No			No			No
		1676	36		NEGATIVO		No			No			No
		1677	51		NEGATIVO		No			No			No
		1678	42	2023-03-28	POSITIVO VPH POOL		No		2023-06-06	Sí	LESION INTRAEPITELIAL DE BAJO GRADO	2023-06-06	Sí	NEOPLASIA INTRAEPITELIAL ESCAMOSA DE BAJO GRADO (NIC I)
		1679	51	2023-03-28	POSITIVO VPH POOL		No		2024-03-04	Sí	LESION INTRAEPITELIAL DE ALTO GRADO	2024-03-04	Sí	NEOPLASIA INTRAEPITELIAL ESCAMOSA DE ALTO GRADO (NIC II)
		1680	51		NEGATIVO		No		2022-09-07	No	LESION INTRAEPITELIAL DE BAJO GRADO	2022-09-07	No	NEOPLASIA INTRAEPITELIAL ESCAMOSA DE ALTO GRADO (NIC II)
		1681	36	2023-03-28	POSITIVO VPH POOL	2024-05-30	Sí	NEGATIVO PARA LESION INTRAEPITELIAL		No			No
		1682	37		NEGATIVO		No			No			No
		1683	57		NEGATIVO		No			No			No
		1684	52		NEGATIVO		No			No			No
		1685	45		NEGATIVO		No			No			No
		1686	46		NEGATIVO		No			No			No
		1687	43		NEGATIVO		No			No			No
		1688	40		NEGATIVO		No			No			No
		1689	36		NEGATIVO		No			No			No
		1690	41		NEGATIVO		No			No			No
		1691	36		NEGATIVO	2023-06-27	Sí	NEGATIVO PARA LESION INTRAEPITELIAL		No			No
		1692	36	2023-03-28	POSITIVO VPH POOL		No			No			No
		1693	51	2023-03-28	POSITIVO VPH POOL		No			No			No
		1694	42		NEGATIVO	2023-09-28	Sí	Negativo Inflamatorio Bac++		No			No
		1695	52		NEGATIVO		No			No			No
		1696	40	2023-03-28	POSITIVO VPH 16		No		2023-03-31	Sí	ALTERACIONES INFLAMATORIAS INESPECIFICAS		No
		1697	40	2023-03-28	POSITIVO VPH POOL		No	0		No	0		No	0
		1698	48		NEGATIVO		No			No			No
		1699	42		NEGATIVO		No			No			No
		1700	50		NEGATIVO		No			No			No
		1701	42		NEGATIVO	2023-04-19	Sí	0		No			No
		1702	39		NEGATIVO		No			No			No
		1703	45		NEGATIVO		No			No			No
		1704	47		NEGATIVO		No			No			No
		1705	50		NEGATIVO	2023-04-19	Sí	0		No			No
		1706	49		NEGATIVO		No			No			No
		1707	53		NEGATIVO		No			No			No
		1708	53		NEGATIVO		No			No			No
		1709	52		NEGATIVO	2023-04-19	Sí	0		No			No
		1710	42	2023-03-29	POSITIVO VPH POOL	2023-07-04	Sí	NEGATIVO PARA LESION INTRAEPITELIAL		No			No
		1711	35		NEGATIVO	2023-04-24	Sí	Negativo Inflamatorio Bac++		No			No
		1712	35		NEGATIVO		No			No			No
		1713	58		NEGATIVO	2023-04-19	Sí	0		No			No
		1714	51	2023-03-29	POSITIVO VPH POOL	2023-06-27	Sí	NEGATIVO PARA LESION INTRAEPITELIAL		No			No
		1715	43		NEGATIVO		No			No			No
		1716	47		NEGATIVO		No			No			No
		1717	37		NEGATIVO		No			No			No
		1718	54		NEGATIVO	2023-04-20	Sí	NEGATIVO PARA LESION INTRAEPITELIAL		No			No
		1719	38		NEGATIVO		No			No			No
		1720	39		NEGATIVO		No			No			No
		1721	46		NEGATIVO		No			No			No
		1722	37		NEGATIVO		No			No			No
		1723	36		NEGATIVO		No			No			No
		1724	51		NEGATIVO		No			No			No
		1725	52	2023-03-29	POSITIVO VPH POOL		No			No			No
		1726	36		NEGATIVO		No			No			No
		1727	61		NEGATIVO		No			No			No
		1728	41	2023-03-29	POSITIVO VPH POOL		No			No			No
		1729	36		NEGATIVO		No			No			No
		1730	54		NEGATIVO		No			No			No
		1731	36		NEGATIVO		No			No			No
		1732	49		NEGATIVO	2023-04-20	Sí	NEGATIVO PARA LESION INTRAEPITELIAL		No			No
		1733	51		NEGATIVO		No			No			No
		1734	54	2023-03-29	POSITIVO VPH POOL		No			No			No
		1735	53	2023-03-06	NEGATIVO		No			No			No
		1736	47		NEGATIVO		No			No			No
		1737	37	2023-03-19	POSITIVO VPH 18		No		2023-04-21	Sí	LESION INTRAEPITELIAL DE ALTO GRADO	2023-04-28	Sí	NEOPLASIA INTRAEPITELIAL ESCAMOSA DE BAJO GRADO (NIC I)
		1738	52	2023-03-29	POSITIVO VPH 16		No		2023-04-10	Sí	SIN ALTERACIONES		No
		1739	44	2023-03-29	POSITIVO VPH POOL		No			No			No
		1740	54		NEGATIVO		No			No			No
		1741	49		NEGATIVO	2023-01-20	Sí	Negativo Inflamatorio Bac++		No			No
		1742	44		NEGATIVO		No			No			No
		1743	38		NEGATIVO		No			No			No
		1744	47		NEGATIVO		No			No			No
		1745	43		NEGATIVO		No			No			No
		1746	52		NEGATIVO		No			No			No
		1747	48		NEGATIVO		No			No			No
		1748	53		NEGATIVO		No			No			No
		1749	44		NEGATIVO		No			No			No
		1750	43		NEGATIVO		No			No			No
		1751	47	2023-03-29	POSITIVO VPH POOL	2023-06-15	Sí	NEGATIVO PARA LESION INTRAEPITELIAL		No			No
		1752	42		NEGATIVO	2023-04-19	Sí	0		No			No
		1753	49		NEGATIVO	2023-04-19	Sí	0		No			No
		1754	39		NEGATIVO		No			No			No
		1755	43		NEGATIVO	2023-04-19	Sí	0		No			No
		1756	47		NEGATIVO		No			No			No
		1757	44		NEGATIVO		No			No			No
		1758	41	2023-03-29	POSITIVO VPH POOL	2023-04-04	Sí	NEGATIVO PARA LESION INTRAEPITELIAL		No			No
		1759	55		NEGATIVO		No			No			No
		1760	48		NEGATIVO		No			No			No
		1761	40		NEGATIVO		No			No			No
		1762	58		NEGATIVO		No			No			No
		1763	56		NEGATIVO	2023-04-19	Sí	0		No			No
		1764	41		NEGATIVO		No			No			No
		1765	58	2023-03-06	NEGATIVO	2023-03-07	Sí	0		No			No
		1766	54		NEGATIVO		No			No			No
		1767	47		NEGATIVO	2023-04-19	Sí	0		No			No
		1768	56		NEGATIVO		No			No			No
		1769	37		NEGATIVO		No			No			No
		1770	58	2023-03-29	POSITIVO VPH POOL	2023-03-31	Sí	Negativo Inflamatorio Bac++		No			No
		1771	41	2023-03-29	POSITIVO VPH POOL		No			No			No
		1772	42		NEGATIVO		No			No			No
		1773	47		NEGATIVO	2023-10-25	Sí	0		No			No
		1774	57		NEGATIVO	2023-03-07	Sí	Negativo Inflamatorio Bac++		No			No
		1775	56		NEGATIVO		No			No			No
		1776	60		NEGATIVO		No			No			No
		1777	42		NEGATIVO		No			No			No
		1778	40	2023-03-29	POSITIVO VPH POOL		No			No			No
		1779	51		NEGATIVO		No			No			No
		1780	42		NEGATIVO		No			No			No
		1781	50		NEGATIVO		No			No			No
		1782	45	2023-03-29	POSITIVO VPH POOL		No			No			No
		1783	45		NEGATIVO		No			No			No
		1784	40		NEGATIVO		No			No			No
		1785	57	2023-03-29	POSITIVO VPH POOL		No			No			No
		1786	40		NEGATIVO		No			No			No
		1787	50	2023-03-29	POSITIVO VPH 16 MAS VPH POOL	2023-04-19	Sí	0		No			No
		1788	42		NEGATIVO		No			No			No
		1789	53		NEGATIVO	2023-03-01	Sí	NEGATIVO PARA LESION INTRAEPITELIAL		No			No
		1790	35	2023-03-29	POSITIVO VPH 16		No		2023-04-27	Sí	LESION INTRAEPITELIAL DE BAJO GRADO	2023-04-27	Sí	NEOPLASIA INTRAEPITELIAL ESCAMOSA DE ALTO GRADO (NIC II)
		1791	57		NEGATIVO		No			No			No
		1792	37		NEGATIVO		No			No			No
		1793	41		NEGATIVO	2023-04-19	Sí	0		No			No
		1794	38	2023-03-29	POSITIVO VPH POOL	2023-04-04	Sí	(LIEBG) LESION ESCAMOSA INTRAEPITELIAL DE BAJO GRADO	2023-05-26	Sí	LESION INTRAEPITELIAL DE BAJO GRADO	2023-06-08	Sí	NEOPLASIA INTRAEPITELIAL ESCAMOSA DE BAJO GRADO (NIC I)
		1795	50		NEGATIVO		No			No			No
		1796	51		NEGATIVO		No			No			No
		1797	61		NEGATIVO	2024-02-02	Sí	Negativo Inflamatorio Bac++		No			No
		1798	46		NEGATIVO		No			No			No
		1799	55		NEGATIVO		No			No			No
		1800	46	2023-03-29	POSITIVO VPH POOL	2024-01-25	Sí	Negativo Inflamatorio Bac++		No			No
		1801	45		NEGATIVO		No			No			No
		1802	41		NEGATIVO	2023-10-20	Sí	0		No			No
		1803	42		NEGATIVO	2023-04-19	Sí	0		No			No
		1804	37		NEGATIVO		No			No			No
		1805	41		NEGATIVO		No			No			No
		1806	52		NEGATIVO	2023-01-19	Sí	0		No			No
		1807	55		NEGATIVO		No			No			No
		1808	50		NEGATIVO	2023-03-24	Sí	NEGATIVO PARA LESION INTRAEPITELIAL		No			No
		1809	43		NEGATIVO		No			No			No
		1810	46		NEGATIVO	2023-04-19	Sí	0		No			No
		1811	43	2023-03-29	POSITIVO VPH POOL		No			No			No
		1812	57	2023-03-29	POSITIVO VPH POOL	2023-10-10	Sí	NEGATIVO PARA LESION INTRAEPITELIAL		No			No
		1813	42		NEGATIVO		No			No			No
		1814	40	2023-03-29	POSITIVO VPH POOL	2023-05-08	Sí	NEGATIVO PARA LESION INTRAEPITELIAL		No			No
		1815	46	2023-03-29	POSITIVO VPH 16 MAS VPH POOL		No			No			No
		1816	47		NEGATIVO		No			No			No
		1817	51		NEGATIVO	2023-03-24	Sí	NEGATIVO PARA LESION INTRAEPITELIAL		No			No
		1818	47		NEGATIVO		No			No			No
		1819	47		NEGATIVO		No			No			No
		1820	36		NEGATIVO	2023-03-08	Sí	NEGATIVO PARA LESION INTRAEPITELIAL		No			No
		1821	55		NEGATIVO		No			No			No
		1822	39	2023-03-29	POSITIVO VPH POOL	2023-04-04	Sí	NEGATIVO PARA LESION INTRAEPITELIAL		No			No
		1823	49		NEGATIVO		No			No			No
		1824	39		NEGATIVO	2023-03-24	Sí	NEGATIVO PARA LESION INTRAEPITELIAL		No			No
		1825	50		NEGATIVO	2023-04-19	Sí	0		No			No
		1826	55	2023-03-29	POSITIVO VPH POOL	2023-04-19	Sí	NEGATIVO PARA LESION INTRAEPITELIAL		No			No
		1827	56		NEGATIVO		No			No			No
		1828	56	2023-03-29	POSITIVO VPH POOL		No			No			No	0
		1829	53	2023-03-29	POSITIVO VPH POOL		No			No			No
		1830	39	2023-03-29	POSITIVO VPH 16		No			No			No
		1831	53		NEGATIVO	2023-03-24	Sí	NEGATIVO PARA LESION INTRAEPITELIAL		No			No
		1832	38		NEGATIVO	2023-03-24	Sí	NEGATIVO PARA LESION INTRAEPITELIAL		No			No
		1833	46		NEGATIVO		No			No			No
		1834	48		NEGATIVO		No			No			No
		1835	53		NEGATIVO		No			No			No
		1836	36		NEGATIVO	2023-02-01	Sí	NEGATIVO A NEOPLASIA		No			No
		1837	41		NEGATIVO		No			No			No
		1838	40	2023-03-29	POSITIVO VPH POOL		No			No			No
		1839	50		NEGATIVO		No			No			No
		1840	60	2023-03-29	POSITIVO VPH 16 MAS VPH POOL	2023-05-02	Sí	NEGATIVO PARA LESION INTRAEPITELIAL	2023-04-26	Sí	LESION INTRAEPITELIAL DE BAJO GRADO	2023-04-26	Sí	NEOPLASIA INTRAEPITELIAL ESCAMOSA DE BAJO GRADO (NIC I)
		1841	37		NEGATIVO		No			No			No
		1842	36		NEGATIVO	2023-04-19	Sí	0		No			No
		1843	36		NEGATIVO		No			No			No
		1844	50		NEGATIVO		No			No			No
		1845	46		NEGATIVO	2023-03-07	Sí	Negativo Inflamatorio Bac++		No			No
		1846	46		NEGATIVO		No			No			No
		1847	41		NEGATIVO		No			No			No
		1848	55		NEGATIVO		No			No			No
		1849	45		NEGATIVO	2023-04-19	Sí	0		No			No
		1850	59		NEGATIVO		No			No			No
		1851	39	2023-03-29	POSITIVO VPH POOL	2023-04-28	Sí	NEGATIVO PARA LESION INTRAEPITELIAL		No			No
		1852	48		NEGATIVO		No			No			No
		1853	36		NEGATIVO	2023-08-08	Sí	NEGATIVO PARA LESION INTRAEPITELIAL		No			No
		1854	40	2023-03-29	POSITIVO VPH 16 MAS VPH POOL	2024-01-16	Sí	0	2023-04-25	Sí	LESION INTRAEPITELIAL DE ALTO GRADO	2023-07-19	Sí	NEOPLASIA INTRAEPITELIAL ESCAMOSA DE ALTO GRADO (NIC II)
		1855	53		NEGATIVO		No			No			No
		1856	40		NEGATIVO	2023-04-20	Sí	NEGATIVO PARA LESION INTRAEPITELIAL		No			No
		1857	42		NEGATIVO		No			No			No
		1858	60		NEGATIVO	2023-04-19	Sí	0		No			No
		1859	41		NEGATIVO		No			No			No
		1860	35		NEGATIVO		No			No			No
		1861	44	2023-03-29	POSITIVO VPH POOL		No			No			No
		1862	42		NEGATIVO		No			No			No
		1863	48		NEGATIVO		No			No			No
		1864	53		NEGATIVO	2023-04-19	Sí	0		No			No
		1865	51		NEGATIVO	2023-03-21	Sí	NEGATIVO PARA LESION INTRAEPITELIAL		No			No
		1866	42		NEGATIVO	2023-01-20	Sí	0		No			No
		1867	42		NEGATIVO	2023-02-27	Sí	NEGATIVO PARA LESION INTRAEPITELIAL		No			No
		1868	37		NEGATIVO	2023-02-27	Sí	NEGATIVO PARA LESION INTRAEPITELIAL		No			No
		1869	37		NEGATIVO		No			No			No
		1870	46	2023-03-29	POSITIVO VPH POOL		No			No			No
		1871	50		NEGATIVO		No			No			No
		1872	44		NEGATIVO		No			No			No
		1873	58		NEGATIVO		No			No			No
		1874	42		NEGATIVO		No			No			No
		1875	35	2023-03-29	POSITIVO VPH POOL	2023-07-05	Sí	NEGATIVO PARA LESION INTRAEPITELIAL		No			No
		1876	41		NEGATIVO	2023-02-27	Sí	NEGATIVO PARA LESION INTRAEPITELIAL		No			No
		1877	39	2023-03-29	NO ESPECIFICADO		No			No			No
		1878	49		NEGATIVO		No			No			No
		1879	44	2023-03-29	POSITIVO VPH 16 MAS VPH 18		No		2023-04-18	Sí	ALTERACIONES INFLAMATORIAS INESPECIFICAS		No
		1880	52		NEGATIVO		No			No			No
		1881	50		NEGATIVO		No			No			No
		1882	52	2023-03-29	POSITIVO VPH POOL		No			No			No
		1883	43		NEGATIVO		No			No			No
		1884	40		NEGATIVO		No			No			No
		1885	46		NEGATIVO		No			No			No
		1886	52		NEGATIVO		No			No			No
		1887	55	2023-03-29	POSITIVO VPH POOL		No			No			No
		1888	56		NEGATIVO		No			No			No
		1889	58		NEGATIVO		No			No			No
		1890	42		NEGATIVO		No			No			No
		1891	41		NEGATIVO		No			No			No
		1892	46		NEGATIVO	2023-04-19	Sí	0		No			No
		1893	50		NEGATIVO	2023-04-20	Sí	NEGATIVO PARA LESION INTRAEPITELIAL		No			No
		1894	50	2023-03-29	POSITIVO VPH 16 MAS VPH 18 MAS VPH POOL		No		2023-04-25	Sí	LESION INTRAEPITELIAL DE ALTO GRADO	2023-04-25	Sí	NEOPLASIA INTRAEPITELIAL ESCAMOSA DE BAJO GRADO (NIC I)
		1895	40		NEGATIVO		No			No			No
		1896	44		NEGATIVO		No			No			No
		1897	43		NEGATIVO	2023-06-19	Sí	NEGATIVO PARA LESION INTRAEPITELIAL		No			No
		1898	55		NEGATIVO		No			No			No
		1899	35		NEGATIVO		No			No			No
		1900	53	2023-03-06	NEGATIVO		No			No			No
		1901	37		NEGATIVO		No			No			No
		1902	52	2023-03-29	POSITIVO VPH POOL		No			No			No
		1903	42		NEGATIVO		No			No			No
		1904	49		NEGATIVO		No			No			No
		1905	44		NEGATIVO		No			No			No
		1906	42	2023-03-29	POSITIVO VPH 16 MAS VPH POOL		No			No			No
		1907	48		NEGATIVO		No			No			No
		1908	57	2023-03-29	POSITIVO VPH POOL	2023-04-12	Sí	NEGATIVO PARA LESION INTRAEPITELIAL		No			No
		1909	39		NEGATIVO		No			No			No
		1910	39	2023-03-29	POSITIVO VPH POOL	2023-04-20	Sí	NEGATIVO PARA LESION INTRAEPITELIAL		No			No
		1911	52	2023-03-29	NEGATIVO		No			No			No
		1912	43		NEGATIVO		No			No			No
		1913	53		NEGATIVO	2023-04-19	Sí	0		No			No
		1914	44		NEGATIVO		No			No			No
		1915	51	2023-03-29	POSITIVO VPH POOL	2023-05-03	Sí	Negativo Inflamatorio Bac++		No			No
		1916	52		NEGATIVO		No			No			No
		1917	54		NEGATIVO		No			No			No
		1918	42	2023-03-29	POSITIVO VPH POOL	2024-07-31	Sí	(LIEBG) LESION ESCAMOSA INTRAEPITELIAL DE BAJO GRADO	2024-08-26	Sí	LESION INTRAEPITELIAL DE BAJO GRADO	2024-08-26	Sí	0
		1919	50	2023-03-29	POSITIVO VPH POOL	2023-06-02	Sí	Negativo Inflamatorio Bac++		No			No
		1920	49		NEGATIVO		No			No			No
		1921	59		NEGATIVO		No			No			No
		1922	50		NEGATIVO		No			No			No
		1923	49		NEGATIVO	2024-01-03	Sí	NEGATIVO PARA LESION INTRAEPITELIAL		No			No
		1924	41		NEGATIVO		No			No			No
		1925	37	2023-03-29	POSITIVO VPH POOL	2023-05-05	Sí	NEGATIVO PARA LESION INTRAEPITELIAL		No			No
		1926	45		NEGATIVO		No			No			No
		1927	38		NEGATIVO		No			No			No
		1928	42	2023-03-29	POSITIVO VPH POOL	2023-05-11	Sí	NEGATIVO PARA LESION INTRAEPITELIAL		No			No
		1929	43		NEGATIVO		No			No			No
		1930	47		NEGATIVO		No			No			No
		1931	49		NEGATIVO	2023-05-25	Sí	NEGATIVO PARA LESION INTRAEPITELIAL		No			No
		1932	48	2023-03-29	POSITIVO VPH POOL	2023-07-05	Sí	Negativo Inflamatorio Bac++		No			No
		1933	38		NEGATIVO		No			No			No
		1934	48		NEGATIVO		No			No			No
		1935	39		NEGATIVO	2023-03-13	Sí	NEGATIVO A NEOPLASIA		No			No
		1936	50		NEGATIVO		No			No			No
		1937	56	2023-03-29	POSITIVO VPH POOL	2023-08-09	Sí	Negativo Inflamatorio Bac++		No			No
		1938	40		NEGATIVO	2023-03-24	Sí	NEGATIVO PARA LESION INTRAEPITELIAL		No			No
		1939	36		NEGATIVO		No			No			No
		1940	56		NEGATIVO	2023-04-19	Sí	0		No			No
		1941	37		NEGATIVO		No			No			No
		1942	42		NEGATIVO		No			No			No
		1943	54		NEGATIVO		No			No			No
		1944	38		NEGATIVO		No			No			No
		1945	36		NEGATIVO		No			No			No
		1946	41		NEGATIVO	2024-01-29	Sí	NEGATIVO PARA LESION INTRAEPITELIAL		No			No
		1947	43		NEGATIVO		No			No			No
		1948	42	2023-03-29	POSITIVO VPH POOL	2023-03-30	Sí	NEGATIVO PARA LESION INTRAEPITELIAL		No			No
		1949	49		NEGATIVO		No			No			No
		1950	60		NEGATIVO		No			No			No
		1951	60		NEGATIVO	2023-03-24	Sí	NEGATIVO PARA LESION INTRAEPITELIAL		No			No
		1952	48		NEGATIVO	2023-03-24	Sí	NEGATIVO PARA LESION INTRAEPITELIAL		No			No
		1953	54		NEGATIVO		No			No			No
		1954	46		NEGATIVO		No			No			No
		1955	36		NEGATIVO		No			No			No
		1956	36		NEGATIVO		No			No			No
		1957	47	2023-03-29	POSITIVO VPH POOL		No			No			No
		1958	35		NEGATIVO		No			No			No
		1959	56		NEGATIVO		No			No			No
		1960	46		NEGATIVO		No			No			No
		1961	57		NEGATIVO		No			No			No
		1962	42		NEGATIVO		No			No			No
		1963	51	2023-03-29	POSITIVO VPH POOL	2023-04-25	Sí	Negativo		No			No
		1964	51		NEGATIVO	2023-04-19	Sí	0		No			No
		1965	49		NEGATIVO	2023-10-03	Sí	Negativo Inflamatorio Bac++		No			No
		1966	42		NEGATIVO		No			No			No
		1967	46		NEGATIVO		No			No			No
		1968	53	2023-03-29	POSITIVO VPH POOL	2023-06-19	Sí	NEGATIVO PARA LESION INTRAEPITELIAL		No			No
		1969	56		NEGATIVO		No			No			No
		1970	49		NEGATIVO		No			No			No
		1971	38		NEGATIVO		No			No			No
		1972	54	2023-03-29	POSITIVO VPH POOL	2023-10-04	Sí	Negativo Inflamatorio Bac++		No			No
		1973	37		NEGATIVO		No			No			No
		1974	57		NEGATIVO		No			No			No
		1975	58		NEGATIVO		No			No			No
		1976	40	2023-03-29	POSITIVO VPH 16	2023-03-17	Sí	Negativo Inflamatorio Bac++	2023-04-10	Sí	LESION INTRAEPITELIAL DE BAJO GRADO	2023-04-10	Sí	NEOPLASIA INTRAEPITELIAL ESCAMOSA DE ALTO GRADO (NIC II)
		1977	53		NEGATIVO	2024-01-10	Sí	NEGATIVO PARA LESION INTRAEPITELIAL		No			No
		1978	55		NEGATIVO		No			No			No
		1979	39		NEGATIVO		No			No			No
		1980	39		NEGATIVO		No			No			No
		1981	40		NEGATIVO		No			No			No
		1982	39		NEGATIVO		No			No			No
		1983	56		NEGATIVO		No			No			No
		1984	42	2023-03-29	POSITIVO VPH POOL		No		2023-06-06	Sí	LESION INTRAEPITELIAL DE BAJO GRADO	2023-06-09	Sí	NEOPLASIA INTRAEPITELIAL ESCAMOSA DE ALTO GRADO (NIC II)
		1985	48		NEGATIVO		No			No			No
		1986	51		NEGATIVO		No			No			No
		1987	45		NEGATIVO		No			No			No
		1988	40		NEGATIVO	2023-04-19	Sí	0		No			No
		1989	49		NEGATIVO		No			No			No
		1990	42		NEGATIVO		No			No			No
		1991	43		NEGATIVO		No			No			No
		1992	59	2023-03-29	POSITIVO VPH POOL		No			No			No
		1993	37		NEGATIVO	2023-08-28	Sí	NEGATIVO PARA LESION INTRAEPITELIAL	2023-02-09	Sí	SIN ALTERACIONES		No
		1994	41		NEGATIVO		No			No			No
		1995	56		NEGATIVO	2023-04-19	Sí	0		No			No
		1996	45		NEGATIVO		No			No			No
		1997	46		NEGATIVO	2023-02-11	Sí	0		No			No
		1998	41	2023-03-29	POSITIVO VPH POOL	2023-06-30	Sí	Negativo Inflamatorio Bac++		No			No
[truncated: 6,516 more rows]
