# Supplementary material for: The cost-saving impact of human papillomavirus self-sampling for cervical cancer screening in women workers at the manufacturing sector in Ciudad Juárez, Chihuahua, Mexico
Source: PLOS Glob Public Health. 2026 May 4;6(5):e0006389. doi: 10.1371/journal.pgph.0006389 (PMC13138661; doi:10.1371/journal.pgph.0006389)
Supplement: S1 Table — (XLSX) [file pgph.0006389.s002.xlsx]

## Sheet: Modeling Inputs
	Modeling Inputs
	CYTOLOGY
	INPUTS	Value	Source
	Initial patients	100000	Model Input
	P(Pap Negative)	0.96305	Stoler et al (2018), The Onclarity Human Papillomavirus Trial: Design, methods, and baseline results. Gynecologic Oncology
	P(ASCUS)	0.00498772	Pilot
	Undetermined	0.0019623	Pilot
	P(Pap Positive)	0.03	Pilot
	P(Colp-|ASCUS)	0.219512	PIlot
	P(PAP-|ASCUS)	0.64	Pilot
	Prob (>ASCUS/(ASCUS+>ASCUS)	0.36	Stoler et al (2018), The Onclarity Human Papillomavirus Trial: Design, methods, and baseline results. Gynecologic Oncology
	Prob Colp+ given >ASCUS/ASCUS	0.33	Asrar Mohammed Abdullah Abdulaziz (2020) CliCINopathologic significance and treatment of ASC-US in cervical cytology
	Negative PAP followed by negative COLP	0.675	Follow-up testing post-colposcopy: Five-year risk of CIN2+ after a colposcopic diagnosis of CIN1 or less, KATKI et al (2013, Tables 2 & 3
	COLPOSCOPY positive on second year PAP+	0.02005	Follow-up testing post-colposcopy: Five-year risk of CIN2+ after a colposcopic diagnosis of CIN1 or less, KATKI et al (2013, Tables 2 & 3
	HPV TESTING
	Inputs	Value	Fuente
	Initial patients	100000	Model Input
	Prevalence of other high-risk HPV12	0.180761	Pilot
	P(16/18 positive), prevalence	0.0496829	Pilot
	Negative colp prob given P(16/18)	0.853333	Pilot
	Prob PAP+ given Others 12+	0.0927724	Pilot
	Lesion >=CIN 2 given 12 other high-risk HPV	0.0116959	Pilot
	CIN2/CIN3 development rate	0.315789	Cox AJOG Gallies 2012
	Probability of CIN3 given negative colpo and HPV 16/18	0.0224168	Khan study, converted with an exponential function, 20% with CIN3 at 10 years
	Probability of >= CIN2 given Others 12+ and colpo- in first year	0.00138845	Khan study, converted with an exponential function, 5% with CIN3 at 10 years
	P(HPV negative)	0.769556	PIlot
	P(12 others positive and pap negative)	0.163991	Calculated
	P(other 12 positive, positive pap, colposcopy)	0.0167696	Calculated
	Positive colp test/PAP+ and other 12 HPV	0.126071	Calculated
	Probability of >= CIN2 given HPV16/18+ and colpo- in first year	0.0294958	Calculated
	Epidemiology
	Inputs		Sources
	Initial patients	100000	Model Input
	Annual incidence CIN1-3, age group 15–29	4.2e-05	Cancer Today. International Agency for research on cancer
	Annual incidence CIN1-3, age group 30–44	0.000187	Cancer Today. International Agency for research on cancer
	Annual incidence CIN1-3, age group 45–59	0.000277	Cancer Today. International Agency for research on cancer
	Annual incidence CIN1-3, age group 60–69	0.000335	Cancer Today. International Agency for research on cancer
	Annual incidence CIN1-3, age group 70–79	0.000405	Cancer Today. International Agency for research on cancer
	Annual incidence CIN1-3, age group 90	0.00619	Cancer Today. International Agency for research on cancer
	1-year prevalence CIN1-3, age group 15–30	0.00429	Cancer Today. International Agency for research on cancer
	1-year prevalence CIN1-3, age group 30–44	0.02278	Cancer Today. International Agency for research on cancer
	1-year prevalence CIN1-3, age group 45–59	0.02748	Cancer Today. International Agency for research on cancer
	1-year prevalence CIN1-3, age group 60–69	0.01313	Cancer Today. International Agency for research on cancer
	1-year prevalence CIN1-3, age group 70–79	0.00767	Cancer Today. International Agency for research on cancer
	1-year prevalence CIN1-3, age group 90	0.00436	Cancer Today. International Agency for research on cancer
	5-year prevalence CIN1-3, age group 15–30	0.01983	Cancer Today. International Agency for research on cancer
	5-year prevalence CIN1-3, age group 30–44	0.10576	Cancer Today. International Agency for research on cancer
	5-year prevalence CIN1-3, age group 45–59	0.11783	Cancer Today. International Agency for research on cancer
	5-year prevalence CIN1-3, age group 60–69	0.05304	Cancer Today. International Agency for research on cancer
	5-year prevalence CIN1-3, age group 70–79	0.0264	Cancer Today. International Agency for research on cancer
	5-year prevalence CIN1-3, age group 90	0.01155	Cancer Today. International Agency for research on cancer
	HPV follow-up	0.709	Pilot
	Cytology follow-up	0.751	PIlot
	% Cervical cancer stage IA	0.137	Relación costo-efectividad de las intervenciones preventivas contra el cáncer cervical en mujeres mexicanas
	% Cervical cancer stage IB	0.252	Relación costo-efectividad de las intervenciones preventivas contra el cáncer cervical en mujeres mexicanas
	% Cervical cancer stage IIA	0.053	Relación costo-efectividad de las intervenciones preventivas contra el cáncer cervical en mujeres mexicanas
	% Cervical cancer stage IIB	0.168	Relación costo-efectividad de las intervenciones preventivas contra el cáncer cervical en mujeres mexicanas
	% Cervical cancer stage IIIA	0.022	Relación costo-efectividad de las intervenciones preventivas contra el cáncer cervical en mujeres mexicanas
	% Cervical cancer stage IIIB	0.162	Relación costo-efectividad de las intervenciones preventivas contra el cáncer cervical en mujeres mexicanas
	% Cervical cancer stage IVA	0.059	Relación costo-efectividad de las intervenciones preventivas contra el cáncer cervical en mujeres mexicanas
	% Cervical cancer stage IVB	0.062	Relación costo-efectividad de las intervenciones preventivas contra el cáncer cervical en mujeres mexicanas
	% of population, age group 15–30	0.323098	INEGI (2020)
	% of population, age group 30–44	0.278836	INEGI (2020)
	% of population, age group 45–59	0.213964	INEGI (2020)
	% of population, age group 60–69	0.115007	INEGI (2020)
	% of population, age group 70–79	0.046174	INEGI (2020)
	% of population, age group 80	0.022921	INEGI (2020)
	Sensitivity to CIN1 with Pap strategy	0.45	PIlot
	Sensitivity to CIN1 with cobas strategy	0.71	PIlot
	Sensitivity to CIN2 with Pap strategy	0.59	PIlot
	Sensitivity to CIN2 with cobas strategy	1	PIlot
	Sensitivity to CIN3 with Pap strategy	0.46	PIlot
	Sensitivity to CIN3 with cobas strategy	1	PIlot
	% in CIN1	0.83	Neoplasia intraepitelial cervical, análisis de las características clínico-patológicas
	% in CIN2	0.0687	Neoplasia intraepitelial cervical, análisis de las características clínico-patológicas
	% in CIN3	0.0915	Neoplasia intraepitelial cervical, análisis de las características clínico-patológicas
	Adherence for cervical cancer IA	0.88	Rates of adherence to cancer treatment guidelines in Australia and the factors associated with adherence: A systematic review
	Adherence for cervical cancer IB	0.88	Rates of adherence to cancer treatment guidelines in Australia and the factors associated with adherence: A systematic review
	Adherence for cervical cancer IIA	0.88	Rates of adherence to cancer treatment guidelines in Australia and the factors associated with adherence: A systematic review
	Adherence for cervical cancer IIB	0.639	Rates of adherence to cancer treatment guidelines in Australia and the factors associated with adherence: A systematic review
	Adherence for cervical cancer IIIA	0.639	Rates of adherence to cancer treatment guidelines in Australia and the factors associated with adherence: A systematic review
	Adherence for cervical cancer IIIB	0.639	Rates of adherence to cancer treatment guidelines in Australia and the factors associated with adherence: A systematic review
	Adherence for cervical cancer IVA	0.436	Rates of adherence to cancer treatment guidelines in Australia and the factors associated with adherence: A systematic review
	Adherence for cervical cancer IVB	0.436	Rates of adherence to cancer treatment guidelines in Australia and the factors associated with adherence: A systematic review
